# Supplementary material for: Development of an activation tagging system for maize
Source: Plant Direct. 2019 Feb 21;3(2):e00118. doi: 10.1002/pld3.118 (PMC6508757; doi:10.1002/pld3.118)
Supplement: Supplementary file 1 [file PLD3-3-e00118-s001.xlsx]

## Sheet: S1. T1 Kernel Phenotypes
T0 Plant ID	Event	Trans. Status	Method	Copy	Yellow	Yellow with Purple Sectors	Purple	Total seed
ZT00062530	ZX7435-0325512	Confirmed	Southern Blot	4	56	68	122	246
ZT00062557	ZX7598-0333240	Confirmed	Southern Blot	1	86	109	8	203
ZT00063826	ZX7598-0333240	Confirmed	Southern Blot	1	94	75	0	169
ZT00063827	ZX7598-0333240	Confirmed	Southern Blot	1	27	20	2	49
ZT00062556	ZX7598-0333240	Confirmed	Southern Blot	1	110	0	112	222
ZT00076585	ZX8438-0392561	Confirmed	Southern Blot	2	104	101	8	213
ZT00076588	ZX8438-0392561	Confirmed	Southern Blot	2	97	100	4	201
ZT00076589	ZX8438-0392561	Confirmed	Southern Blot	2	54	47	0	101
ZT00089667	ZX8998-0441976	Confirmed	Southern Blot	1	53	80	0	133
ZT00085827	ZX8998-0441976	Confirmed	Southern Blot	1	167	140	0	307
ZT00079432	ZX8738-0419735	Confirmed	Southern Blot	1	86	92	0	178
ZT00087377	ZX9097-0451478	Confirmed	Southern Blot	1	158	119	0	277
ZT00087376	ZX9097-0451478	Confirmed	Southern Blot	1	117	0	109	226
ZT00087490	ZX9097-0451478	Confirmed	Southern Blot	1	30	54	18	102
ZT00037675	ZX4839-0146869	Confirmed	Southern Blot	2	149	143	0	292
ZT00037771	ZX4756-0135876	Confirmed	Southern Blot	1	164	207	0	371
ZT00037680	ZX4756-0135876	Confirmed	Southern Blot	1	138	180	2	320
ZT00037681	ZX4756-0135876	Confirmed	Southern Blot	1	122	151	0	273
ZT00037677	ZX4838-0143125	Confirmed	Southern Blot	1	165	0	156	321
ZT00037682	ZX4838-0143125	Confirmed	Southern Blot	1	145	194	0	339
ZT00038677	ZX5255-0156857	Confirmed	Southern Blot	1	428	0	0	428
ZT00039645	ZX5255-0157731	Confirmed	Southern Blot	1	0	0	0	0
ZT00038337	ZX5255-0157731	Confirmed	Southern Blot	1	170	0	0	170
ZT00040389	ZX5255-0157731	Confirmed	Southern Blot	1	150	0	0	150
ZT00037797	ZX5255-0155983	Confirmed	Southern Blot	2	18	69	0	87
ZT00037668	ZX5255-0155983	Confirmed	Southern Blot	2	25	124	0	149
ZT00037669	ZX5255-0155983	Confirmed	Southern Blot	2	20	126	0	146
ZT00039646	ZX4785-0140752	Confirmed	Southern Blot	1	219	110	36	365
ZT00039615	ZX5255-0156322	Confirmed	Southern Blot	2	146	144	0	290
ZT00038342	ZX5255-0156400	Confirmed	Southern Blot	3	198	247	0	445
ZT00038346	ZX5255-0156400	Confirmed	Southern Blot	1	332	0	0	332
ZT00040866	ZX5720-0195265	Confirmed	Southern Blot	1	353	0	0	353
ZT00040415	ZX5720-0195265	Confirmed	Southern Blot	1	312	0	0	312
ZT00042951	ZX5795-0203963	Confirmed	Southern Blot	1	400	0	0	400
ZT00045687	ZX5795-0203963	Confirmed	Southern Blot	1	334	0	0	334
ZT00045686	ZX5795-0203963	Confirmed	Southern Blot	1	312	0	0	312
ZT00044315	ZX5895-0211413	Confirmed	Southern Blot	4	102	0	0	102
ZT00042965	ZX5895-0211437	Confirmed	Southern Blot	1	187	198	0	385
ZT00042973	ZX5895-0211413	Confirmed	Southern Blot	4	331	0	0	331
ZT00046506	ZX5895-0211404	Confirmed	Southern Blot	1	43	43	0	86
ZT00044330	ZX5398-0168164	Confirmed	Southern Blot	2	294	0	0	294
ZT00047510	ZX5895-0211554	Confirmed	Southern Blot	1	357	0	0	357
ZT00045238	ZX5895-0211541	Confirmed	Southern Blot	3	176	168	0	344
ZT00044349	ZX5895-0211554	Confirmed	Southern Blot	1	81	0	0	81
ZT00044336	ZX5895-0211541	Confirmed	Southern Blot	3	95	89	0	184
ZT00045211	ZX5895-0212568	Confirmed	Southern Blot	1	159	211	0	370
ZT00044366	ZX5895-0212233	Confirmed	Southern Blot	1	149	0	0	149
ZT00044368	ZX5895-0212233	Confirmed	Southern Blot	1	191	0	0	191
ZT00045232	ZX5895-0212233	Confirmed	Southern Blot	1	211	0	0	211
ZT00054873	ZX5895-0211747	Confirmed	Southern Blot	2	86	13	0	99
ZT00042961	ZX5895-0211747	Confirmed	Southern Blot	2	254	17	0	271
ZT00047538	ZX5895-0210552	Confirmed	Southern Blot	1	128	134	0	262
ZT00049318	ZX5895-0210552	Confirmed	Southern Blot	1	39	42	0	81
ZT00043009	ZX5895-0212352	Confirmed	Southern Blot	2	200	207	0	407
ZT00044374	ZX5895-0212352	Confirmed	Southern Blot	2	230	241	0	471
ZT00044375	ZX5895-0212352	Confirmed	Southern Blot	2	85	88	0	173
ZT00047556	ZX5895-0212152	Confirmed	Southern Blot	1	188	117	0	305
ZT00047557	ZX5895-0212152	Confirmed	Southern Blot	1	173	166	0	339
ZT00044353	ZX5895-0211626	Confirmed	Southern Blot	1	81	0	92	173
ZT00044378	ZX5719-0195025	Confirmed	Southern Blot	3	137	0	0	137
ZT00044377	ZX5719-0195025	Confirmed	Southern Blot	3	100	0	0	100
ZT00042612	ZX5719-0195025	Confirmed	Southern Blot	3	196	0	0	196
ZT00042959	ZX5719-0195063	Confirmed	Southern Blot	1	362	0	0	362
ZT00042587	ZX5615-0183969	Confirmed	Southern Blot	1	372	0	0	372
ZT00042568	ZX5615-0183969	Confirmed	Southern Blot	1	64	0	0	64
ZT00042589	ZX5720-0195421	Confirmed	Southern Blot	1	309	0	0	309
ZT00056378	ZX6155-0234718	Confirmed	Southern Blot	2	0	0	0	0
ZT00045693	ZX6096-0231817	Confirmed	Southern Blot	3	224	166	0	390
ZT00045696	ZX6096-0231817	Confirmed	Southern Blot	3	145	200	0	345
ZT00047506	ZX6096-0231817	Confirmed	Southern Blot	3	239	68	0	307
ZT00044345	ZX5895-0211703	Confirmed	Southern Blot	1	198	128	0	326
ZT00045228	ZX5895-0211703	Confirmed	Southern Blot	1	83	63	0	146
ZT00042976	ZX5915-0213544	Confirmed	Southern Blot	3	457	0	0	457
ZT00042970	ZX5915-0213526	Confirmed	Southern Blot	3	255	0	0	255
ZT00044338	ZX5915-0213534	Confirmed	Southern Blot	2	89	0	0	89
ZT00042998	ZX5915-0213526	Confirmed	Southern Blot	3	395	0	0	395
ZT00044317	ZX5915-0214597	Confirmed	Southern Blot	1	355	0	0	355
ZT00042967	ZX5915-0214597	Confirmed	Southern Blot	1	419	0	0	419
ZT00044316	ZX5915-0214597	Confirmed	Southern Blot	1	99	0	0	99
ZT00047535	ZX5915-0214227	Confirmed	Southern Blot	1	157	200	0	357
ZT00051047	ZX5975-0219899	Confirmed	Southern Blot	1	36	0	39	75
ZT00050298	ZX6156-0238171	Confirmed	Southern Blot	2	200	170	0	370
ZT00052278	ZX6156-0238171	Confirmed	Southern Blot	2	174	161	7	342
ZT00052279	ZX6156-0238171	Confirmed	Southern Blot	2	13	17	0	30
ZT00045225	ZX5975-0220319	Confirmed	Southern Blot	4	413	0	0	413
ZT00046509	ZX5975-0220319	Confirmed	Southern Blot	4	332	0	0	332
ZT00045237	ZX5975-0220319	Confirmed	Southern Blot	4	306	0	0	306
ZT00059063	ZX6155-0234593	Confirmed	Southern Blot	1	5	0	0	5
ZT00049334	ZX5996-0222741	Confirmed	Southern Blot	1	15	0	0	15
ZT00046508	ZX5996-0222741	Confirmed	Southern Blot	1	41	0	0	41
ZT00051058	ZX5996-0222762	Confirmed	Southern Blot	1	350	0	0	350
ZT00051063	ZX5996-0222741	Confirmed	Southern Blot	1	102	0	0	102
ZT00044303	ZX5915-0214049	Confirmed	Southern Blot	1	322	0	0	322
ZT00044318	ZX5915-0215015	Confirmed	Southern Blot	1	106	159	0	265
ZT00044361	ZX5915-0215015	Confirmed	Southern Blot	1	130	149	0	279
ZT00084337	ZX8578-0401830	Confirmed	Southern Blot	1	15	32	0	47
ZT00086589	ZX8578-0401830	Confirmed	Southern Blot	1	3	8	0	11
ZT00084374	ZX8578-0401830	Confirmed	Southern Blot	1	24	43	0	67
ZT00084326	ZX8579-0405642	Confirmed	Southern Blot	1	163	61	5	229
ZT00080710	ZX8579-0405642	Confirmed	Southern Blot	1	72	0	109	181
ZT00084343	ZX8579-0406980	Confirmed	Southern Blot	1	50	0	63	113
ZT00084362	ZX8579-0406980	Confirmed	Southern Blot	1	17	0	31	48
ZT00084344	ZX8579-0406980	Confirmed	Southern Blot	1	39	0	31	70
ZT00080681	ZX8617-0406305	Confirmed	Southern Blot	3	93	134	0	227
ZT00080682	ZX8617-0406305	Confirmed	Southern Blot	3	129	128	21	278
ZT00084332	ZX8857-0429604	Confirmed	Southern Blot	1	16	0	0	16
ZT00085858	ZX8857-0429771	Confirmed	Southern Blot	2	141	158	2	301
ZT00086596	ZX8857-0429771	Confirmed	Southern Blot	2	84	87	0	171
ZT00084345	ZX8857-0429769	Confirmed	Southern Blot	2	127	128	0	255
ZT00084350	ZX8857-0429771	Confirmed	Southern Blot	2	150	155	0	305
ZT00089229	ZX9217-0459149	Confirmed	Southern Blot	1	60	48	0	108
ZT00086585	ZX8998-0442361	Confirmed	Southern Blot	1	74	0	66	140
ZT00080711	ZX8377-0388380	Confirmed	Southern Blot	2	96	26	0	122
ZT00080712	ZX8377-0388380	Confirmed	Southern Blot	2	140	33	0	173
ZT00080705	ZX8377-0388380	Confirmed	Southern Blot	2	34	19	0	53
ZT00079712	ZX8617-0405238	Confirmed	Southern Blot	1	117	106	0	223
ZT00080720	ZX8617-0405238	Confirmed	Southern Blot	1	60	69	0	129
ZT00079435	ZX8617-0405238	Confirmed	Southern Blot	1	52	54	0	106
ZT00086587	ZX8857-0429560	Confirmed	Southern Blot	2	250	32	0	282
ZT00084359	ZX8417-0385959	Confirmed	Southern Blot	1	88	100	0	188
ZT00072370	ZX8417-0385964	Confirmed	Southern Blot	1	85	119	0	204
ZT00076591	ZX8417-0385959	Confirmed	Southern Blot	1	0	0	0	0
ZT00072365	ZX8417-0385964	Confirmed	Southern Blot	1	92	95	2	189
ZT00089233	ZX9279-0461309	Confirmed	Southern Blot	1	81	0	50	131
ZT00089232	ZX9279-0461309	Confirmed	Southern Blot	1	150	58	99	307
ZT00089235	ZX9279-0461309	Confirmed	Southern Blot	1	53	64	10	127
ZT00079446	ZX8617-0405571	Confirmed	Southern Blot	1	150	145	3	298
ZT00079434	ZX8617-0405571	Confirmed	Southern Blot	1	57	66	0	123
ZT00080699	ZX8637-0413883	Confirmed	Southern Blot	1	33	0	22	55
ZT00060475	ZX7435-0325705	Confirmed	Southern Blot	1	79	109	0	188
ZT00060448	ZX7435-0325705	Confirmed	Southern Blot	1	112	138	0	250
ZT00059506	ZX7298-0318835	Confirmed	Southern Blot	1	4	0	0	4
ZT00059507	ZX7298-0318835	Confirmed	Southern Blot	1	0	0	0	0
ZT00060502	ZX7298-0318835	Confirmed	Southern Blot	1	329	0	0	329
ZT00062555	ZX7777-0347709	Confirmed	Southern Blot	2	63	77	6	146
ZT00062525	ZX7777-0347709	Confirmed	Southern Blot	2	136	147	0	283
ZT00062562	ZX7597-0334933	Confirmed	Southern Blot	1	150	168	0	318
ZT00062561	ZX7597-0334933	Confirmed	Southern Blot	1	114	142	0	256
ZT00062520	ZX7597-0334933	Confirmed	Southern Blot	1	99	135	0	234
ZT00062532	ZX7597-0335240	Confirmed	Southern Blot	2	136	137	0	273
ZT00065399	ZX7597-0335240	Confirmed	Southern Blot	2	110	115	2	227
ZT00064262	ZX7597-0335240	Confirmed	Southern Blot	2	89	118	0	207
ZT00063302	ZX7597-0335371	Confirmed	Southern Blot	1	117	140	0	257
ZT00059919	ZX7597-0335444	Confirmed	Southern Blot	1	164	202	0	366
ZT00061336	ZX7597-0335382	Confirmed	Southern Blot	1	138	155	0	293
ZT00062559	ZX7597-0335382	Confirmed	Southern Blot	1	45	40	0	85
ZT00063329	ZX7597-0335382	Confirmed	Southern Blot	1	111	123	1	235
ZT00061337	ZX7597-0335434	Confirmed	Southern Blot	1	54	56	0	110
ZT00068219	ZX7678-0343833	Confirmed	Southern Blot	1	132	175	0	307
ZT00076582	ZX8478-0393441	Confirmed	Southern Blot	2	20	23	0	43
ZT00076596	ZX8478-0393463	Confirmed	Southern Blot	1	93	0	123	216
ZT00076594	ZX8478-0393441	Confirmed	Southern Blot	2	26	50	0	76
ZT00086680	ZX8697-0417224	Confirmed	Southern Blot	2	89	0	95	184
ZT00084357	ZX8478-0393576	Confirmed	Southern Blot	1	148	74	0	222
ZT00084367	ZX8478-0393576	Confirmed	Southern Blot	1	107	58	0	165
ZT00079439	ZX8738-0418124	Confirmed	Southern Blot	1	41	46	0	87
ZT00087359	ZX8698-0420176	Confirmed	Southern Blot	1	173	75	0	248
ZT00087380	ZX8478-0394923	Confirmed	Southern Blot	1	126	0	85	211
ZT00086598	ZX8478-0394923	Confirmed	Southern Blot	1	50	53	0	103
ZT00085819	ZX8998-0441014	Confirmed	Southern Blot	1	107	66	0	173
ZT00086606	ZX8998-0441014	Confirmed	Southern Blot	1	56	54	0	110
ZT00085820	ZX8998-0441007	Confirmed	Southern Blot	1	49	54	0	103
ZT00085844	ZX8998-0441014	Confirmed	Southern Blot	1	100	0	93	193
ZT00090485	ZX9137-0453752	Confirmed	Southern Blot	1	74	0	65	139
ZT00087480	ZX9137-0453752	Confirmed	Southern Blot	1	57	36	2	95
ZT00090486	ZX9137-0453752	Confirmed	Southern Blot	1	66	70	0	136
ZT00038340	ZX4838-0144386	Confirmed	Southern Blot	1	0	0	0	0
ZT00037702	ZX4839-0146658	Confirmed	Southern Blot	1	269	0	0	269
ZT00037701	ZX4839-0146658	Confirmed	Southern Blot	1	250	0	0	250
ZT00037777	ZX4839-0146658	Confirmed	Southern Blot	1	390	0	0	390
ZT00044297	ZX5215-0154071	Confirmed	Southern Blot	2	140	158	0	298
ZT00042946	ZX5795-0203462	Confirmed	Southern Blot	2	2	0	0	2
ZT00042947	ZX5795-0203462	Confirmed	Southern Blot	2	437	0	0	437
ZT00040413	ZX5255-0156718	Confirmed	Southern Blot	1	79	0	17	96
ZT00038338	ZX5255-0156745	Confirmed	Southern Blot	1	173	0	197	370
ZT00038339	ZX5255-0156745	Confirmed	Southern Blot	1	184	0	183	367
ZT00038336	ZX5255-0156726	Confirmed	Southern Blot	2	397	0	0	397
ZT00038704	ZX5255-0156696	Confirmed	Southern Blot	1	0	148	0	148
ZT00038668	ZX5255-0156745	Confirmed	Southern Blot	1	199	0	223	422
ZT00038703	ZX5255-0156696	Confirmed	Southern Blot	1	196	320	0	516
ZT00040073	ZX5255-0156734	Confirmed	Southern Blot	2	85	0	0	85
ZT00038673	ZX5255-0156625	Confirmed	Southern Blot	1	100	360	0	460
ZT00038672	ZX5255-0156625	Confirmed	Southern Blot	1	91	83	0	174
ZT00037711	ZX5255-0156635	Confirmed	Southern Blot	1	357	0	0	357
ZT00038711	ZX5255-0156635	Confirmed	Southern Blot	1	387	0	0	387
ZT00044307	ZX5895-0211995	Confirmed	Southern Blot	2	400	0	0	400
ZT00046478	ZX5895-0211871	Confirmed	Southern Blot	1	431	0	0	431
ZT00044388	ZX5895-0212475	Confirmed	Southern Blot	1	223	0	0	223
ZT00040423	ZX5615-0185578	Confirmed	Southern Blot	2	0	182	1	183
ZT00041072	ZX5615-0185578	Confirmed	Southern Blot	2	155	162	0	317
ZT00040392	ZX5615-0185578	Confirmed	Southern Blot	2	174	169	2	345
ZT00040391	ZX5615-0185578	Confirmed	Southern Blot	2	107	114	0	221
ZT00043004	ZX5895-0210773	Confirmed	Southern Blot	1	169	186	0	355
ZT00045212	ZX5895-0210783	Confirmed	Southern Blot	4	56	63	0	119
ZT00045243	ZX5895-0210773	Confirmed	Southern Blot	1	182	146	0	328
ZT00046501	ZX5895-0210783	Confirmed	Southern Blot	1	13	13	0	26
ZT00047528	ZX5895-0210223	Confirmed	Southern Blot	2	229	0	0	229
ZT00040414	ZX5475-0171536	Confirmed	Southern Blot	2	195	217	0	412
ZT00042969	ZX5475-0171526	Confirmed	Southern Blot	2	0	132	0	132
ZT00040076	ZX5475-0171536	Confirmed	Southern Blot	2	208	219	0	427
ZT00039623	ZX5475-0171536	Confirmed	Southern Blot	2	142	179	0	321
ZT00049351	ZX5315-0165057	Confirmed	Southern Blot	1	250	0	0	250
ZT00040407	ZX5475-0171402	Confirmed	Southern Blot	1	400	0	0	400
ZT00040406	ZX5475-0171402	Confirmed	Southern Blot	1	0	0	0	0
ZT00044372	ZX5276-0161979	Confirmed	Southern Blot	1	319	0	0	319
ZT00051054	ZX5495-0175019	Confirmed	Southern Blot	1	215	55	0	270
ZT00042968	ZX5895-0210265	Confirmed	Southern Blot	1	348	0	0	348
ZT00047531	ZX5895-0210311	Confirmed	Southern Blot	1	178	236	0	414
ZT00047565	ZX5895-0210231	Confirmed	Southern Blot	1	453	0	0	453
ZT00047519	ZX5895-0210258	Confirmed	Southern Blot	3	142	182	0	324
ZT00044357	ZX5895-0210276	Confirmed	Southern Blot	1	84	84	0	168
ZT00047514	ZX5895-0210286	Confirmed	Southern Blot	2	423	0	0	423
ZT00046487	ZX5895-0210233	Confirmed	Southern Blot	2	366	17	0	383
ZT00045678	ZX5895-0210231	Confirmed	Southern Blot	1	419	0	0	419
ZT00045669	ZX5895-0210261	Confirmed	Southern Blot	3	158	224	0	382
ZT00046473	ZX5895-0210274	Confirmed	Southern Blot	1	275	0	0	275
ZT00050271	ZX5895-0210286	Confirmed	Southern Blot	2	0	0	0	0
ZT00047567	ZX5895-0210274	Confirmed	Southern Blot	1	0	0	0	0
ZT00044356	ZX5895-0210276	Confirmed	Southern Blot	2	0	0	0	0
ZT00047533	ZX5895-0210302	Confirmed	Southern Blot	1	120	139	0	259
ZT00045248	ZX5895-0210311	Confirmed	Southern Blot	1	133	183	0	316
ZT00046486	ZX5895-0210233	Confirmed	Southern Blot	2	13	0	0	13
ZT00044370	ZX5895-0210265	Confirmed	Southern Blot	1	372	0	0	372
ZT00044340	ZX5895-0210305	Confirmed	Southern Blot	1	180	200	0	380
ZT00045677	ZX5895-0210286	Confirmed	Southern Blot	2	321	0	0	321
ZT00045221	ZX5895-0210265	Confirmed	Southern Blot	1	227	0	0	227
ZT00047512	ZX5895-0210262	Confirmed	Southern Blot	1	185	0	0	185
ZT00044347	ZX5895-0210807	Confirmed	Southern Blot	2	187	188	0	375
ZT00047558	ZX5895-0210480	Confirmed	Southern Blot	1	291	0	0	291
ZT00044358	ZX5895-0210480	Confirmed	Southern Blot	1	0	231	0	231
ZT00045671	ZX5895-0210424	Confirmed	Southern Blot	1	180	196	0	376
ZT00045667	ZX5895-0210424	Confirmed	Southern Blot	1	177	204	0	381
ZT00047539	ZX5795-0203744	Confirmed	Southern Blot	2	0	0	0	0
ZT00045698	ZX5795-0203744	Confirmed	Southern Blot	2	117	116	0	233
ZT00044350	ZX5915-0214311	Confirmed	Southern Blot	1	192	0	0	192
ZT00044314	ZX5915-0214311	Confirmed	Southern Blot	1	168	0	0	168
ZT00046475	ZX5975-0222158	Confirmed	Southern Blot	2	185	171	0	356
ZT00054552	ZX6135-0235750	Confirmed	Southern Blot	1	324	0	0	324
ZT00052284	ZX6156-0239299	Confirmed	Southern Blot	1	128	19	126	273
ZT00051062	ZX6156-0239299	Confirmed	Southern Blot	1	180	167	0	347
ZT00045236	ZX5996-0223159	Confirmed	Southern Blot	2	101	0	115	216
ZT00045224	ZX5996-0223159	Confirmed	Southern Blot	2	80	92	0	172
ZT00044351	ZX5915-0213730	Confirmed	Southern Blot	2	113	189	0	302
ZT00044301	ZX5915-0213730	Confirmed	Southern Blot	2	131	0	0	131
ZT00044355	ZX5915-0213730	Confirmed	Southern Blot	2	121	235	0	356
ZT00045694	ZX5915-0212965	Confirmed	Southern Blot	1	380	0	0	380
ZT00047542	ZX6096-0231038	Confirmed	Southern Blot	2	327	0	0	327
ZT00047541	ZX6096-0231038	Confirmed	Southern Blot	2	338	0	0	338
ZT00049367	ZX6096-0231047	Confirmed	Southern Blot	2	358	0	0	358
ZT00045665	ZX6096-0231038	Confirmed	Southern Blot	2	0	0	0	0
ZT00046480	ZX6096-0231038	Confirmed	Southern Blot	2	186	0	0	186
ZT00049344	ZX6096-0231047	Confirmed	Southern Blot	1	119	101	0	220
ZT00050254	ZX6156-0238825	Confirmed	Southern Blot	1	86	94	3	183
ZT00051059	ZX6156-0238825	Confirmed	Southern Blot	1	77	103	0	180
ZT00047515	ZX5915-0214370	Confirmed	Southern Blot	1	189	196	0	385
ZT00044387	ZX5915-0213380	Confirmed	Southern Blot	1	146	0	0	146
ZT00044305	ZX5915-0213272	Confirmed	Southern Blot	1	266	0	0	266
ZT00044304	ZX5915-0213272	Confirmed	Southern Blot	1	363	0	0	363
ZT00044320	ZX5915-0213272	Confirmed	Southern Blot	1	359	0	0	359
ZT00042974	ZX5915-0213272	Confirmed	Southern Blot	1	240	0	0	240
ZT00046500	ZX5915-0212821	Confirmed	Southern Blot	1	89	152	0	241
ZT00044362	ZX5915-0212824	Confirmed	Southern Blot	1	350	0	0	350
ZT00042953	ZX5915-0212828	Confirmed	Southern Blot	2	379	0	0	379
ZT00042975	ZX5915-0212824	Confirmed	Southern Blot	1	376	0	0	376
ZT00042982	ZX5915-0212824	Confirmed	Southern Blot	1	172	0	0	172
ZT00044385	ZX5915-0214213	Confirmed	Southern Blot	1	98	112	0	210
ZT00044331	ZX5915-0214188	Confirmed	Southern Blot	2	365	0	0	365
ZT00044373	ZX5915-0214213	Confirmed	Southern Blot	1	112	119	0	231
ZT00044359	ZX5915-0214414	Confirmed	Southern Blot	1	390	0	0	390
ZT00068237	ZX7957-0360491	Confirmed	Southern Blot	1	113	0	109	222
ZT00067429	ZX7957-0361133	Confirmed	Southern Blot	1	102	0	124	226
ZT00067422	ZX7957-0360800	Confirmed	Southern Blot	1	78	116	0	194
ZT00067432	ZX7957-0360800	Confirmed	Southern Blot	1	73	83	0	156
ZT00067467	ZX7957-0360860	Confirmed	Southern Blot	1	80	67	0	147
ZT00067421	ZX7957-0360800	Confirmed	Southern Blot	1	161	159	4	324
ZT00068222	ZX7957-0360859	Confirmed	Southern Blot	1	77	57	0	134
ZT00080708	ZX8637-0412000	Confirmed	Southern Blot	2	112	125	0	237
ZT00080719	ZX8637-0412000	Confirmed	Southern Blot	2	75	0	85	160
ZT00080709	ZX8637-0412000	Confirmed	Southern Blot	2	21	26	0	47
ZT00084373	ZX8857-0430947	Confirmed	Southern Blot	1	115	76	0	191
ZT00084320	ZX8857-0430947	Confirmed	Southern Blot	1	150	147	0	297
ZT00086612	ZX8857-0431008	Confirmed	Southern Blot	1	144	162	2	308
ZT00072366	ZX8417-0386743	Confirmed	Southern Blot	2	76	111	0	187
ZT00072355	ZX8417-0386743	Confirmed	Southern Blot	2	138	135	0	273
ZT00072358	ZX8417-0386743	Confirmed	Southern Blot	2	14	20	0	34
ZT00089237	ZX8778-0427484	Confirmed	Southern Blot	2	79	11	68	158
ZT00087489	ZX8778-0427484	Confirmed	Southern Blot	2	51	56	0	107
ZT00087488	ZX8778-0427484	Confirmed	Southern Blot	2	105	108	0	213
ZT00086600	ZX8857-0429911	Confirmed	Southern Blot	2	85	102	2	189
ZT00084351	ZX8857-0429911	Confirmed	Southern Blot	3	92	98	30	220
ZT00086601	ZX8857-0429911	Confirmed	Southern Blot	3	95	96	0	191
ZT00085805	ZX8638-0410554	Confirmed	Southern Blot	1	74	115	3	192
ZT00080714	ZX8579-0406456	Confirmed	Southern Blot	1	96	116	0	212
ZT00080713	ZX8579-0406456	Confirmed	Southern Blot	1	64	0	50	114
ZT00085807	ZX8638-0410739	Confirmed	Southern Blot	1	138	114	4	256
ZT00085806	ZX8638-0410739	Confirmed	Southern Blot	1	133	0	133	266
ZT00060452	ZX7435-0324651	Confirmed	Southern Blot	1	6	4	0	10
ZT00060453	ZX7435-0324651	Confirmed	Southern Blot	1	9	0	9	18
ZT00059623	ZX7435-0324651	Confirmed	Southern Blot	2	84	113	0	197
ZT00063837	ZX7777-0347537	Confirmed	Southern Blot	1	107	137	0	244
ZT00063310	ZX7777-0347537	Confirmed	Southern Blot	1	100	128	0	228
ZT00064120	ZX7598-0333503	Confirmed	Southern Blot	1	103	111	0	214
ZT00064168	ZX7598-0333503	Confirmed	Southern Blot	1	165	176	0	341
ZT00064169	ZX7598-0332457	Confirmed	Southern Blot	1	105	125	1	231
ZT00062541	ZX7598-0332439	Confirmed	Southern Blot	1	170	166	0	336
ZT00064139	ZX7598-0332461	Confirmed	Southern Blot	1	189	216	1	406
ZT00067442	ZX7598-0332457	Confirmed	Southern Blot	1	50	59	0	109
ZT00087371	ZX8860-0436101	Confirmed	Southern Blot	1	94	109	0	203
ZT00038667	ZX4737-0134348	Confirmed	Southern Blot	1	200	0	0	200
ZT00037795	ZX4737-0134348	Confirmed	Southern Blot	1	196	0	0	196
ZT00037666	ZX4756-0137226	Confirmed	Southern Blot	1	126	0	0	126
ZT00037679	ZX4756-0137226	Confirmed	Southern Blot	1	331	0	0	331
ZT00039647	ZX4737-0134659	Confirmed	Southern Blot	2	155	0	0	155
ZT00039649	ZX5255-0156436	Confirmed	Southern Blot	1	61	0	0	61
ZT00038343	ZX5255-0156047	Confirmed	Southern Blot	1	206	207	8	421
ZT00038349	ZX5255-0156101	Confirmed	Southern Blot	1	639	0	0	639
ZT00039644	ZX5255-0156047	Confirmed	Southern Blot	1	89	85	0	174
ZT00037692	ZX5255-0156155	Confirmed	Southern Blot	1	172	126	2	300
ZT00037786	ZX4935-0151329	Confirmed	Southern Blot	1	155	0	213	368
ZT00037667	ZX4737-0134105	Confirmed	Southern Blot	1	247	0	0	247
ZT00038675	ZX4737-0134105	Confirmed	Southern Blot	1	300	0	0	300
ZT00040418	ZX5475-0172363	Confirmed	Southern Blot	2	172	190	0	362

## Sheet: S2. T2 Kernel Phenotypes
T2 Ear	T0 Plant ID	Event	Yellow	Yellow with Purple Sectors	Purple
ZT00246893	ZT00067356	ZX4756-0135876	85	95	2
ZT00246894	ZT00067356	ZX4756-0135876	31	32	1
ZT00246895	ZT00067356	ZX4756-0135876	70	73	2
ZT00246896	ZT00067356	ZX4756-0135876	41	43	1
ZT00246897	ZT00067356	ZX4756-0135876	61	61	2
ZT00246898	ZT00067356	ZX4756-0135876	81	84	3
ZT00246899	ZT00067356	ZX4756-0135876	16	7	0
ZT00246900	ZT00067356	ZX4756-0135876	90	93	4
ZT00246901	ZT00067356	ZX4756-0135876	33	31	0
ZT00246902	ZT00067356	ZX4756-0135876	31	57	1
ZT00246903	ZT00067356	ZX4756-0135876	139	138	7
ZT00246904	ZT00067356	ZX4756-0135876	74	103	0
ZT00246905	ZT00067356	ZX4756-0135876	49	50	2
ZT00246906	ZT00067356	ZX4756-0135876	115	119	6
ZT00246907	ZT00067356	ZX4756-0135876	90	67	0
ZT00246908	ZT00067356	ZX4756-0135876	116	114	4
ZT00246909	ZT00067356	ZX4756-0135876	41	22	0
ZT00246910	ZT00067356	ZX4756-0135876	54	57	1
ZT00246911	ZT00067356	ZX4756-0135876	46	45	0
ZT00246912	ZT00067356	ZX4756-0135876	97	166	5
ZT00246913	ZT00067356	ZX4756-0135876	98	84	4
ZT00246914	ZT00067356	ZX4756-0135876	115	112	4
ZT00246915	ZT00067356	ZX4756-0135876	109	111	3
ZT00246916	ZT00067356	ZX4756-0135876	113	118	2
ZT00246917	ZT00067356	ZX4756-0135876	47	44	1
ZT00246918	ZT00067356	ZX4756-0135876	72	69	2
ZT00246919	ZT00067356	ZX4756-0135876	85	87	1
ZT00246920	ZT00067356	ZX4756-0135876	29	35	1
ZT00246921	ZT00067356	ZX4756-0135876	109	106	1
ZT00246922	ZT00067356	ZX4756-0135876	202	0	10
ZT00246923	ZT00067356	ZX4756-0135876	67	67	5
ZT00246924	ZT00067356	ZX4756-0135876	66	60	2
ZT00246925	ZT00067356	ZX4756-0135876	92	98	2
ZT00246926	ZT00067356	ZX4756-0135876	54	45	0
ZT00246927	ZT00067356	ZX4756-0135876	105	118	0
ZT00246928	ZT00067356	ZX4756-0135876	66	50	0
ZT00246929	ZT00067356	ZX4756-0135876	29	42	0
ZT00246930	ZT00067356	ZX4756-0135876	253	300	8
ZT00246931	ZT00067356	ZX4756-0135876	22	25	0
ZT00246932	ZT00067356	ZX4756-0135876	130	131	0
ZT00246933	ZT00067356	ZX4756-0135876	79	80	3
ZT00246934	ZT00067356	ZX4756-0135876	69	59	4
ZT00246935	ZT00067356	ZX4756-0135876	66	79	1
ZT00246936	ZT00067356	ZX4756-0135876	67	74	0
ZT00246937	ZT00067356	ZX4756-0135876	69	50	2
ZT00246938	ZT00067356	ZX4756-0135876	97	88	6
ZT00246939	ZT00067356	ZX4756-0135876	92	111	2
ZT00246940	ZT00067356	ZX4756-0135876	45	70	2
ZT00246941	ZT00067356	ZX4756-0135876	0	130	0
ZT00246942	ZT00067356	ZX4756-0135876	64	64	3
ZT00246943	ZT00067356	ZX4756-0135876	41	43	0
ZT00246944	ZT00067356	ZX4756-0135876	34	27	1
ZT00246945	ZT00067356	ZX4756-0135876	50	63	1
ZT00246946	ZT00067356	ZX4756-0135876	79	76	7
ZT00246947	ZT00067356	ZX4756-0135876	179	282	2
ZT00246948	ZT00067356	ZX4756-0135876	58	53	2
ZT00246949	ZT00067356	ZX4756-0135876	124	108	4
ZT00246950	ZT00067356	ZX4756-0135876	58	67	2
ZT00246951	ZT00067356	ZX4756-0135876	73	63	2
ZT00246952	ZT00067356	ZX4756-0135876	47	50	3
ZT00246953	ZT00067356	ZX4756-0135876	37	42	0
ZT00246954	ZT00067356	ZX4756-0135876	0	31	0
ZT00246955	ZT00067356	ZX4756-0135876	50	45	0
ZT00246956	ZT00067356	ZX4756-0135876	49	40	0
ZT00246957	ZT00067356	ZX4756-0135876	33	22	0
ZT00246958	ZT00067356	ZX4756-0135876	83	69	4
ZT00246960	ZT00067356	ZX4756-0135876	51	0	1
ZT00246961	ZT00067356	ZX4756-0135876	96	91	2
ZT00246962	ZT00067356	ZX4756-0135876	57	63	0
ZT00246963	ZT00067356	ZX4756-0135876	79	87	0
ZT00254425	ZT00069419	ZX4785-0140752	28	40	0
ZT00254426	ZT00069419	ZX4785-0140752	38	17	0
ZT00254427	ZT00069419	ZX4785-0140752	19	6	0
ZT00254428	ZT00069419	ZX4785-0140752	39	52	0
ZT00254429	ZT00069419	ZX4785-0140752	42	14	0
ZT00254430	ZT00069419	ZX4785-0140752	96	14	0
ZT00254431	ZT00069419	ZX4785-0140752	113	41	0
ZT00254432	ZT00069419	ZX4785-0140752	82	22	0
ZT00254433	ZT00069419	ZX4785-0140752	95	5	0
ZT00254434	ZT00069419	ZX4785-0140752	45	21	0
ZT00254435	ZT00069419	ZX4785-0140752	70	39	0
ZT00254436	ZT00069419	ZX4785-0140752	116	71	0
ZT00254437	ZT00069419	ZX4785-0140752	72	13	0
ZT00254438	ZT00069419	ZX4785-0140752	91	27	0
ZT00254439	ZT00069419	ZX4785-0140752	164	96	0
ZT00254440	ZT00069419	ZX4785-0140752	53	5	0
ZT00254441	ZT00069419	ZX4785-0140752	66	17	0
ZT00254442	ZT00069419	ZX4785-0140752	8	5	0
ZT00254443	ZT00069419	ZX4785-0140752	109	66	0
ZT00254444	ZT00069419	ZX4785-0140752	69	37	0
ZT00254445	ZT00069419	ZX4785-0140752	95	24	0
ZT00254446	ZT00069419	ZX4785-0140752	177	94	0
ZT00254447	ZT00069419	ZX4785-0140752	66	14	0
ZT00254448	ZT00069419	ZX4785-0140752	73	21	0
ZT00254449	ZT00069419	ZX4785-0140752	49	11	0
ZT00254450	ZT00069419	ZX4785-0140752	116	26	0
ZT00254451	ZT00069419	ZX4785-0140752	115	88	0
ZT00254452	ZT00069419	ZX4785-0140752	153	104	0
ZT00254453	ZT00069419	ZX4785-0140752	63	31	0
ZT00254454	ZT00069419	ZX4785-0140752	63	38	0
ZT00254455	ZT00069419	ZX4785-0140752	26	25	0
ZT00254456	ZT00069419	ZX4785-0140752	57	53	0
ZT00254457	ZT00069419	ZX4785-0140752	81	64	0
ZT00254458	ZT00069419	ZX4785-0140752	71	16	0
ZT00254459	ZT00069419	ZX4785-0140752	28	26	0
ZT00254460	ZT00069419	ZX4785-0140752	89	28	0
ZT00254461	ZT00069419	ZX4785-0140752	159	106	0
ZT00254462	ZT00069419	ZX4785-0140752	67	31	0
ZT00254463	ZT00069419	ZX4785-0140752	84	64	0
ZT00254464	ZT00069419	ZX4785-0140752	113	47	0
ZT00254465	ZT00069419	ZX4785-0140752	93	59	0
ZT00259561	ZT00069419	ZX4785-0140752	39	36	0
ZT00259565	ZT00069419	ZX4785-0140752	90	56	0
ZT00259566	ZT00069419	ZX4785-0140752	102	10	0
ZT00247289	ZT00072208	ZX5895-0211437	104	58	0
ZT00247290	ZT00072208	ZX5895-0211437	177	110	0
ZT00247292	ZT00072208	ZX5895-0211437	100	81	1
ZT00247293	ZT00072208	ZX5895-0211437	96	100	0
ZT00247294	ZT00072208	ZX5895-0211437	9	9	0
ZT00247295	ZT00072208	ZX5895-0211437	28	19	0
ZT00247296	ZT00072208	ZX5895-0211437	21	13	0
ZT00247297	ZT00072208	ZX5895-0211437	100	87	0
ZT00247298	ZT00072208	ZX5895-0211437	139	133	0
ZT00247299	ZT00072208	ZX5895-0211437	86	72	0
ZT00247300	ZT00072208	ZX5895-0211437	139	7	0
ZT00247301	ZT00072208	ZX5895-0211437	22	23	0
ZT00247302	ZT00072208	ZX5895-0211437	58	47	0
ZT00247303	ZT00072208	ZX5895-0211437	74	82	0
ZT00247304	ZT00072208	ZX5895-0211437	29	50	0
ZT00247305	ZT00072208	ZX5895-0211437	58	67	0
ZT00247306	ZT00072208	ZX5895-0211437	208	208	0
ZT00247307	ZT00072208	ZX5895-0211437	25	25	0
ZT00247308	ZT00072208	ZX5895-0211437	55	51	0
ZT00247309	ZT00072208	ZX5895-0211437	17	5	0
ZT00247310	ZT00072208	ZX5895-0211437	27	20	0
ZT00247311	ZT00072208	ZX5895-0211437	38	52	0
ZT00247312	ZT00072208	ZX5895-0211437	35	56	0
ZT00247318	ZT00072208	ZX5895-0211437	139	84	0
ZT00247321	ZT00072208	ZX5895-0211437	95	80	0
ZT00247322	ZT00072208	ZX5895-0211437	67	52	0
ZT00247323	ZT00072208	ZX5895-0211437	78	66	0
ZT00247324	ZT00072208	ZX5895-0211437	93	73	0
ZT00247325	ZT00072208	ZX5895-0211437	102	62	1
ZT00247326	ZT00072208	ZX5895-0211437	121	122	0
ZT00247327	ZT00072208	ZX5895-0211437	82	63	0
ZT00247328	ZT00072208	ZX5895-0211437	32	24	0
ZT00247329	ZT00072208	ZX5895-0211437	118	64	0
ZT00247330	ZT00072208	ZX5895-0211437	148	111	0
ZT00247331	ZT00072208	ZX5895-0211437	147	135	0
ZT00247332	ZT00072208	ZX5895-0211437	74	48	0
ZT00247333	ZT00072208	ZX5895-0211437	113	100	0
ZT00247334	ZT00072208	ZX5895-0211437	122	90	0
ZT00247335	ZT00072208	ZX5895-0211437	129	121	0
ZT00247336	ZT00072208	ZX5895-0211437	79	108	1
ZT00247337	ZT00072208	ZX5895-0211437	120	136	1
ZT00247338	ZT00072208	ZX5895-0211437	125	96	0
ZT00247339	ZT00072208	ZX5895-0211437	112	73	0
ZT00247340	ZT00072208	ZX5895-0211437	183	150	0
ZT00247341	ZT00072208	ZX5895-0211437	96	102	0
ZT00247342	ZT00072208	ZX5895-0211437	118	99	0
ZT00247343	ZT00072208	ZX5895-0211437	150	112	0
ZT00254748	ZT00072208	ZX5895-0211437	129	123	0
ZT00254750	ZT00072208	ZX5895-0211437	17	29	0
ZT00254751	ZT00072208	ZX5895-0211437	35	18	0
ZT00254752	ZT00072208	ZX5895-0211437	27	21	0
ZT00254753	ZT00072208	ZX5895-0211437	55	62	0
ZT00254754	ZT00072208	ZX5895-0211437	87	0	64
ZT00254755	ZT00072208	ZX5895-0211437	39	36	0
ZT00254756	ZT00072208	ZX5895-0211437	99	65	0
ZT00254757	ZT00072208	ZX5895-0211437	0	48	0
ZT00254758	ZT00072208	ZX5895-0211437	122	96	0
ZT00254759	ZT00072208	ZX5895-0211437	38	46	0
ZT00254760	ZT00072208	ZX5895-0211437	3	9	0
ZT00254761	ZT00072208	ZX5895-0211437	92	82	0
ZT00254762	ZT00072208	ZX5895-0211437	266	233	0
ZT00254763	ZT00072208	ZX5895-0211437	48	63	0
ZT00254764	ZT00072208	ZX5895-0211437	42	24	0
ZT00254765	ZT00072208	ZX5895-0211437	24	11	0
ZT00254766	ZT00072208	ZX5895-0211437	39	30	0
ZT00254767	ZT00072208	ZX5895-0211437	27	19	0
ZT00254768	ZT00072208	ZX5895-0211437	33	32	0
ZT00254769	ZT00072208	ZX5895-0211437	37	26	0
ZT00254770	ZT00072208	ZX5895-0211437	78	57	0
ZT00254771	ZT00072208	ZX5895-0211437	64	72	0
ZT00254772	ZT00072208	ZX5895-0211437	57	63	0
ZT00254773	ZT00072208	ZX5895-0211437	83	71	0
ZT00254774	ZT00072208	ZX5895-0211437	129	92	0
ZT00254775	ZT00072208	ZX5895-0211437	73	63	0
ZT00254776	ZT00072208	ZX5895-0211437	87	55	0
ZT00254777	ZT00072208	ZX5895-0211437	45	51	0
ZT00254778	ZT00072208	ZX5895-0211437	11	6	0
ZT00254779	ZT00072208	ZX5895-0211437	44	35	0
ZT00254781	ZT00072208	ZX5895-0211437	0	176	0
ZT00254782	ZT00072208	ZX5895-0211437	115	78	0
ZT00254783	ZT00072208	ZX5895-0211437	41	59	0
ZT00254784	ZT00072208	ZX5895-0211437	75	0	60
ZT00254785	ZT00072208	ZX5895-0211437	150	127	0
ZT00254786	ZT00072208	ZX5895-0211437	0	55	0
ZT00254787	ZT00072208	ZX5895-0211437	100	104	0
ZT00254788	ZT00072208	ZX5895-0211437	71	49	0
ZT00254789	ZT00072208	ZX5895-0211437	66	32	0
ZT00254790	ZT00072208	ZX5895-0211437	7	39	0
ZT00254791	ZT00072208	ZX5895-0211437	55	56	0
ZT00254792	ZT00072208	ZX5895-0211437	84	46	0
ZT00254793	ZT00072208	ZX5895-0211437	126	104	0
ZT00254794	ZT00072208	ZX5895-0211437	59	55	0
ZT00247313	ZT00072234	ZX5255-0156047	25	20	0
ZT00247314	ZT00072234	ZX5255-0156047	73	78	0
ZT00247315	ZT00072234	ZX5255-0156047	55	53	0
ZT00247316	ZT00072234	ZX5255-0156047	60	52	0
ZT00247317	ZT00072234	ZX5255-0156047	107	111	2
ZT00247319	ZT00072234	ZX5255-0156047	115	105	0
ZT00247320	ZT00072234	ZX5255-0156047	153	136	0
ZT00254338	ZT00072234	ZX5255-0156047	97	105	0
ZT00254339	ZT00072234	ZX5255-0156047	48	46	0
ZT00254340	ZT00072234	ZX5255-0156047	54	54	2
ZT00254341	ZT00072234	ZX5255-0156047	19	23	0
ZT00254342	ZT00072234	ZX5255-0156047	79	88	0
ZT00254343	ZT00072234	ZX5255-0156047	77	77	0
ZT00254344	ZT00072234	ZX5255-0156047	30	27	0
ZT00254345	ZT00072234	ZX5255-0156047	125	108	0
ZT00259567	ZT00072234	ZX5255-0156047	2	21	0
ZT00259568	ZT00072234	ZX5255-0156047	85	73	2
ZT00259569	ZT00072234	ZX5255-0156047	31	23	0
ZT00259570	ZT00072234	ZX5255-0156047	102	112	0
ZT00259571	ZT00072234	ZX5255-0156047	84	70	1
ZT00259572	ZT00072234	ZX5255-0156047	137	121	0
ZT00259573	ZT00072234	ZX5255-0156047	50	61	1
ZT00259574	ZT00072234	ZX5255-0156047	29	42	0
ZT00259575	ZT00072234	ZX5255-0156047	31	54	0
ZT00259576	ZT00072234	ZX5255-0156047	44	58	0
ZT00259577	ZT00072234	ZX5255-0156047	114	101	0
ZT00259578	ZT00072234	ZX5255-0156047	67	61	0
ZT00259579	ZT00072234	ZX5255-0156047	62	64	0
ZT00259580	ZT00072234	ZX5255-0156047	129	167	0
ZT00259581	ZT00072234	ZX5255-0156047	39	40	0
ZT00259582	ZT00072234	ZX5255-0156047	18	17	0
ZT00259583	ZT00072234	ZX5255-0156047	61	85	0
ZT00259584	ZT00072234	ZX5255-0156047	38	52	0
ZT00259585	ZT00072234	ZX5255-0156047	14	34	0
ZT00259586	ZT00072234	ZX5255-0156047	38	19	0
ZT00259587	ZT00072234	ZX5255-0156047	42	43	1
ZT00259588	ZT00072234	ZX5255-0156047	54	72	1
ZT00259589	ZT00072234	ZX5255-0156047	81	82	0
ZT00221033	ZT00076239	ZX5895-0211703	36	40	0
ZT00221035	ZT00076239	ZX5895-0211703	243	263	0
ZT00221036	ZT00076239	ZX5895-0211703	98	76	1
ZT00221037	ZT00076239	ZX5895-0211703	52	44	0
ZT00221038	ZT00076239	ZX5895-0211703	45	39	0
ZT00221039	ZT00076239	ZX5895-0211703	21	35	1
ZT00221040	ZT00076239	ZX5895-0211703	38	35	0
ZT00221041	ZT00076239	ZX5895-0211703	127	146	0
ZT00221042	ZT00076239	ZX5895-0211703	114	102	0
ZT00221043	ZT00076239	ZX5895-0211703	66	82	0
ZT00221044	ZT00076239	ZX5895-0211703	6	9	0
ZT00221045	ZT00076239	ZX5895-0211703	55	60	0
ZT00221046	ZT00076239	ZX5895-0211703	93	87	0
ZT00221047	ZT00076239	ZX5895-0211703	74	68	0
ZT00221048	ZT00076239	ZX5895-0211703	57	66	0
ZT00221049	ZT00076239	ZX5895-0211703	59	61	0
ZT00221050	ZT00076239	ZX5895-0211703	66	63	1
ZT00221051	ZT00076239	ZX5895-0211703	105	108	0
ZT00221052	ZT00076239	ZX5895-0211703	45	40	0
ZT00221053	ZT00076239	ZX5895-0211703	99	73	0
ZT00221054	ZT00076239	ZX5895-0211703	148	105	0
ZT00221055	ZT00076239	ZX5895-0211703	62	59	0
ZT00221056	ZT00076239	ZX5895-0211703	103	117	0
ZT00221057	ZT00076239	ZX5895-0211703	125	141	0
ZT00221058	ZT00076239	ZX5895-0211703	149	141	0
ZT00221059	ZT00076239	ZX5895-0211703	100	100	0
ZT00221060	ZT00076239	ZX5895-0211703	66	82	0
ZT00221061	ZT00076239	ZX5895-0211703	86	60	0
ZT00228722	ZT00076239	ZX5895-0211703	81	62	0
ZT00237184	ZT00076282	ZX5895-0210773	78	79	3
ZT00239006	ZT00076282	ZX5895-0210773	114	86	1
ZT00239007	ZT00076282	ZX5895-0210773	56	66	0
ZT00239008	ZT00076282	ZX5895-0210773	63	55	1
ZT00239009	ZT00076282	ZX5895-0210773	47	44	3
ZT00239010	ZT00076282	ZX5895-0210773	55	34	7
ZT00239011	ZT00076282	ZX5895-0210773	123	130	5
ZT00239012	ZT00076282	ZX5895-0210773	112	98	6
ZT00239013	ZT00076282	ZX5895-0210773	61	69	0
ZT00239014	ZT00076282	ZX5895-0210773	71	94	2
ZT00239015	ZT00076282	ZX5895-0210773	7	7	0
ZT00239016	ZT00076282	ZX5895-0210773	22	26	0
ZT00239017	ZT00076282	ZX5895-0210773	5	9	0
ZT00239018	ZT00076282	ZX5895-0210773	72	54	2
ZT00239019	ZT00076282	ZX5895-0210773	96	74	3
ZT00239020	ZT00076282	ZX5895-0210773	71	67	2
ZT00239021	ZT00076282	ZX5895-0210773	66	52	2
ZT00239022	ZT00076282	ZX5895-0210773	107	107	6
ZT00239023	ZT00076282	ZX5895-0210773	100	87	2
ZT00239024	ZT00076282	ZX5895-0210773	146	126	4
ZT00239025	ZT00076282	ZX5895-0210773	111	126	4
ZT00239026	ZT00076282	ZX5895-0210773	51	61	0
ZT00239027	ZT00076282	ZX5895-0210773	65	71	0
ZT00239028	ZT00076282	ZX5895-0210773	90	116	11
ZT00239029	ZT00076282	ZX5895-0210773	21	15	0
ZT00239030	ZT00076282	ZX5895-0210773	50	58	0
ZT00239031	ZT00076282	ZX5895-0210773	48	35	0
ZT00239032	ZT00076282	ZX5895-0210773	0	41	0
ZT00239033	ZT00076282	ZX5895-0210773	31	25	0
ZT00239034	ZT00076282	ZX5895-0210773	75	50	3
ZT00239035	ZT00076282	ZX5895-0210773	80	52	3
ZT00239036	ZT00076282	ZX5895-0210773	113	146	4
ZT00239037	ZT00076282	ZX5895-0210773	83	78	1
ZT00239038	ZT00076282	ZX5895-0210773	56	50	0
ZT00239039	ZT00076282	ZX5895-0210773	36	49	0
ZT00239040	ZT00076282	ZX5895-0210773	72	60	5
ZT00239041	ZT00076282	ZX5895-0210773	164	163	2
ZT00239042	ZT00076282	ZX5895-0210773	167	144	2
ZT00239043	ZT00076282	ZX5895-0210773	142	130	7
ZT00239044	ZT00076282	ZX5895-0210773	50	68	3
ZT00239045	ZT00076282	ZX5895-0210773	88	70	0
ZT00239046	ZT00076282	ZX5895-0210773	114	116	4
ZT00239047	ZT00076282	ZX5895-0210773	30	39	0
ZT00239048	ZT00076282	ZX5895-0210773	109	105	2
ZT00239049	ZT00076282	ZX5895-0210773	72	61	3
ZT00239050	ZT00076282	ZX5895-0210773	73	92	1
ZT00239051	ZT00076282	ZX5895-0210773	89	46	0
ZT00239052	ZT00076282	ZX5895-0210773	45	62	3
ZT00239053	ZT00076282	ZX5895-0210773	55	80	6
ZT00239054	ZT00076282	ZX5895-0210773	26	27	0
ZT00242381	ZT00076282	ZX5895-0210773	140	120	2
ZT00246843	ZT00076282	ZX5895-0210773	53	84	0
ZT00246844	ZT00076282	ZX5895-0210773	47	46	2
ZT00246845	ZT00076282	ZX5895-0210773	77	85	0
ZT00246846	ZT00076282	ZX5895-0210773	21	28	2
ZT00246847	ZT00076282	ZX5895-0210773	45	39	0
ZT00246848	ZT00076282	ZX5895-0210773	46	45	0
ZT00246849	ZT00076282	ZX5895-0210773	0	0	0
ZT00246850	ZT00076282	ZX5895-0210773	24	25	0
ZT00246851	ZT00076282	ZX5895-0210773	50	75	1
ZT00246852	ZT00076282	ZX5895-0210773	50	46	0
ZT00246853	ZT00076282	ZX5895-0210773	254	91	124
ZT00246854	ZT00076282	ZX5895-0210773	53	52	0
ZT00246856	ZT00076282	ZX5895-0210773	28	35	0
ZT00221089	ZT00076350	ZX5915-0215015	79	58	0
ZT00221090	ZT00076350	ZX5915-0215015	44	40	0
ZT00221092	ZT00076350	ZX5915-0215015	58	45	0
ZT00221093	ZT00076350	ZX5915-0215015	72	110	0
ZT00221094	ZT00076350	ZX5915-0215015	124	139	2
ZT00221095	ZT00076350	ZX5915-0215015	96	96	1
ZT00221096	ZT00076350	ZX5915-0215015	110	117	0
ZT00221097	ZT00076350	ZX5915-0215015	88	122	0
ZT00221098	ZT00076350	ZX5915-0215015	78	100	0
ZT00221099	ZT00076350	ZX5915-0215015	36	73	0
ZT00221100	ZT00076350	ZX5915-0215015	127	142	0
ZT00221101	ZT00076350	ZX5915-0215015	138	128	0
ZT00221102	ZT00076350	ZX5915-0215015	116	143	0
ZT00221103	ZT00076350	ZX5915-0215015	51	85	0
ZT00221104	ZT00076350	ZX5915-0215015	162	137	0
ZT00221105	ZT00076350	ZX5915-0215015	83	95	0
ZT00221106	ZT00076350	ZX5915-0215015	123	97	0
ZT00221107	ZT00076350	ZX5915-0215015	200	233	7
ZT00221108	ZT00076350	ZX5915-0215015	130	109	0
ZT00221109	ZT00076350	ZX5915-0215015	166	177	0
ZT00221110	ZT00076350	ZX5915-0215015	67	72	0
ZT00221111	ZT00076350	ZX5915-0215015	46	47	0
ZT00221112	ZT00076350	ZX5915-0215015	37	88	0
ZT00221113	ZT00076350	ZX5915-0215015	88	109	0
ZT00221114	ZT00076350	ZX5915-0215015	71	77	1
ZT00221115	ZT00076350	ZX5915-0215015	47	24	39
ZT00221116	ZT00076350	ZX5915-0215015	68	72	0
ZT00221117	ZT00076350	ZX5915-0215015	71	71	0
ZT00228478	ZT00076350	ZX5915-0215015	139	146	0
ZT00228479	ZT00076350	ZX5915-0215015	119	135	1
ZT00228480	ZT00076350	ZX5915-0215015	100	85	0
ZT00228481	ZT00076350	ZX5915-0215015	117	103	0
ZT00228482	ZT00076350	ZX5915-0215015	109	96	0
ZT00228483	ZT00076350	ZX5915-0215015	92	156	0
ZT00228484	ZT00076350	ZX5915-0215015	118	134	0
ZT00228485	ZT00076350	ZX5915-0215015	141	143	0
ZT00228486	ZT00076350	ZX5915-0215015	136	143	0
ZT00228487	ZT00076350	ZX5915-0215015	105	167	1
ZT00238794	ZT00076356	ZX5895-0210305	83	88	0
ZT00238795	ZT00076356	ZX5895-0210305	97	106	2
ZT00238796	ZT00076356	ZX5895-0210305	118	147	0
ZT00238797	ZT00076356	ZX5895-0210305	112	117	2
ZT00238798	ZT00076356	ZX5895-0210305	108	128	1
ZT00238799	ZT00076356	ZX5895-0210305	516	476	3
ZT00238800	ZT00076356	ZX5895-0210305	131	142	3
ZT00238801	ZT00076356	ZX5895-0210305	106	100	0
ZT00238802	ZT00076356	ZX5895-0210305	172	163	5
ZT00238803	ZT00076356	ZX5895-0210305	110	90	3
ZT00238804	ZT00076356	ZX5895-0210305	115	106	0
ZT00238805	ZT00076356	ZX5895-0210305	150	138	0
ZT00238806	ZT00076356	ZX5895-0210305	84	111	0
ZT00238807	ZT00076356	ZX5895-0210305	126	125	0
ZT00238808	ZT00076356	ZX5895-0210305	115	94	0
ZT00238809	ZT00076356	ZX5895-0210305	104	114	0
ZT00238810	ZT00076356	ZX5895-0210305	142	130	2
ZT00238811	ZT00076356	ZX5895-0210305	150	185	0
ZT00238812	ZT00076356	ZX5895-0210305	106	116	0
ZT00238813	ZT00076356	ZX5895-0210305	134	124	0
ZT00238814	ZT00076356	ZX5895-0210305	135	153	0
ZT00238815	ZT00076356	ZX5895-0210305	120	123	0
ZT00238816	ZT00076356	ZX5895-0210305	81	91	0
ZT00238817	ZT00076356	ZX5895-0210305	99	109	1
ZT00238818	ZT00076356	ZX5895-0210305	137	149	0
ZT00238819	ZT00076356	ZX5895-0210305	111	121	0
ZT00238820	ZT00076356	ZX5895-0210305	121	114	0
ZT00238821	ZT00076356	ZX5895-0210305	96	117	0
ZT00238823	ZT00076356	ZX5895-0210305	132	157	0
ZT00238824	ZT00076356	ZX5895-0210305	99	92	0
ZT00238825	ZT00076356	ZX5895-0210305	175	163	0
ZT00238826	ZT00076356	ZX5895-0210305	139	184	0
ZT00238827	ZT00076356	ZX5895-0210305	135	187	0
ZT00238828	ZT00076356	ZX5895-0210305	105	96	1
ZT00238829	ZT00076356	ZX5895-0210305	159	178	0
ZT00238830	ZT00076356	ZX5895-0210305	126	133	0
ZT00238831	ZT00076356	ZX5895-0210305	108	115	1
ZT00238832	ZT00076356	ZX5895-0210305	120	137	0
ZT00238833	ZT00076356	ZX5895-0210305	96	109	0
ZT00238834	ZT00076356	ZX5895-0210305	113	98	0
ZT00238835	ZT00076356	ZX5895-0210305	125	134	0
ZT00238836	ZT00076356	ZX5895-0210305	42	48	0
ZT00238837	ZT00076356	ZX5895-0210305	128	127	0
ZT00238838	ZT00076356	ZX5895-0210305	115	128	1
ZT00238839	ZT00076356	ZX5895-0210305	71	79	0
ZT00238840	ZT00076356	ZX5895-0210305	120	102	0
ZT00238841	ZT00076356	ZX5895-0210305	165	150	0
ZT00238842	ZT00076356	ZX5895-0210305	118	123	0
ZT00238843	ZT00076356	ZX5895-0210305	89	109	0
ZT00238955	ZT00076356	ZX5895-0210305	58	60	1
ZT00238956	ZT00076356	ZX5895-0210305	124	132	1
ZT00238958	ZT00076356	ZX5895-0210305	89	105	2
ZT00238959	ZT00076356	ZX5895-0210305	117	107	0
ZT00238960	ZT00076356	ZX5895-0210305	142	158	0
ZT00238961	ZT00076356	ZX5895-0210305	115	148	0
ZT00238962	ZT00076356	ZX5895-0210305	91	96	0
ZT00238963	ZT00076356	ZX5895-0210305	168	157	3
ZT00238964	ZT00076356	ZX5895-0210305	100	104	1
ZT00238965	ZT00076356	ZX5895-0210305	151	154	1
ZT00238966	ZT00076356	ZX5895-0210305	90	76	0
ZT00238967	ZT00076356	ZX5895-0210305	77	87	0
ZT00238968	ZT00076356	ZX5895-0210305	95	82	0
ZT00238969	ZT00076356	ZX5895-0210305	96	109	0
ZT00238970	ZT00076356	ZX5895-0210305	125	126	0
ZT00238971	ZT00076356	ZX5895-0210305	155	146	0
ZT00238972	ZT00076356	ZX5895-0210305	99	115	1
ZT00238973	ZT00076356	ZX5895-0210305	9	19	0
ZT00238974	ZT00076356	ZX5895-0210305	37	46	0
ZT00238975	ZT00076356	ZX5895-0210305	24	26	0
ZT00238976	ZT00076356	ZX5895-0210305	29	34	0
ZT00238977	ZT00076356	ZX5895-0210305	161	172	1
ZT00238978	ZT00076356	ZX5895-0210305	127	122	0
ZT00238979	ZT00076356	ZX5895-0210305	135	130	0
ZT00238980	ZT00076356	ZX5895-0210305	89	101	1
ZT00238981	ZT00076356	ZX5895-0210305	129	127	0
ZT00238982	ZT00076356	ZX5895-0210305	96	91	0
ZT00238983	ZT00076356	ZX5895-0210305	100	106	0
ZT00238984	ZT00076356	ZX5895-0210305	111	122	0
ZT00238985	ZT00076356	ZX5895-0210305	127	139	0
ZT00238986	ZT00076356	ZX5895-0210305	55	50	0
ZT00238987	ZT00076356	ZX5895-0210305	96	85	0
ZT00238988	ZT00076356	ZX5895-0210305	106	137	0
ZT00238989	ZT00076356	ZX5895-0210305	157	161	1
ZT00238990	ZT00076356	ZX5895-0210305	87	82	1
ZT00238991	ZT00076356	ZX5895-0210305	35	36	0
ZT00238992	ZT00076356	ZX5895-0210305	148	144	0
ZT00238993	ZT00076356	ZX5895-0210305	177	176	0
ZT00238994	ZT00076356	ZX5895-0210305	96	110	2
ZT00238995	ZT00076356	ZX5895-0210305	164	174	0
ZT00238996	ZT00076356	ZX5895-0210305	86	114	0
ZT00238997	ZT00076356	ZX5895-0210305	88	77	0
ZT00238998	ZT00076356	ZX5895-0210305	147	178	1
ZT00238999	ZT00076356	ZX5895-0210305	116	167	0
ZT00239000	ZT00076356	ZX5895-0210305	143	160	0
ZT00239001	ZT00076356	ZX5895-0210305	108	139	0
ZT00239002	ZT00076356	ZX5895-0210305	139	134	0
ZT00239003	ZT00076356	ZX5895-0210305	134	129	0
ZT00239004	ZT00076356	ZX5895-0210305	143	147	0
ZT00239005	ZT00076356	ZX5895-0210305	365	386	1
ZT00254346	ZT00076541	ZX5255-0156155	12	12	0
ZT00254347	ZT00076541	ZX5255-0156155	69	72	0
ZT00254348	ZT00076541	ZX5255-0156155	107	141	0
ZT00254349	ZT00076541	ZX5255-0156155	43	49	0
ZT00254350	ZT00076541	ZX5255-0156155	11	9	0
ZT00254351	ZT00076541	ZX5255-0156155	34	42	0
ZT00254352	ZT00076541	ZX5255-0156155	70	63	0
ZT00254353	ZT00076541	ZX5255-0156155	69	93	0
ZT00254354	ZT00076541	ZX5255-0156155	54	57	0
ZT00254355	ZT00076541	ZX5255-0156155	21	34	0
ZT00254356	ZT00076541	ZX5255-0156155	119	116	0
ZT00254357	ZT00076541	ZX5255-0156155	13	13	0
ZT00254358	ZT00076541	ZX5255-0156155	38	46	0
ZT00254359	ZT00076541	ZX5255-0156155	23	30	1
ZT00254360	ZT00076541	ZX5255-0156155	12	17	0
ZT00254361	ZT00076541	ZX5255-0156155	58	60	0
ZT00254362	ZT00076541	ZX5255-0156155	51	61	0
ZT00254363	ZT00076541	ZX5255-0156155	61	67	0
ZT00254364	ZT00076541	ZX5255-0156155	74	81	0
ZT00254365	ZT00076541	ZX5255-0156155	69	64	0
ZT00254366	ZT00076541	ZX5255-0156155	80	63	0
ZT00254367	ZT00076541	ZX5255-0156155	119	124	0
ZT00254368	ZT00076541	ZX5255-0156155	57	51	0
ZT00254369	ZT00076541	ZX5255-0156155	60	77	0
ZT00254370	ZT00076541	ZX5255-0156155	100	75	0
ZT00254371	ZT00076541	ZX5255-0156155	23	34	0
ZT00254372	ZT00076541	ZX5255-0156155	36	55	0
ZT00254373	ZT00076541	ZX5255-0156155	34	34	0
ZT00254374	ZT00076541	ZX5255-0156155	18	25	0
ZT00254375	ZT00076541	ZX5255-0156155	57	93	0
ZT00254376	ZT00076541	ZX5255-0156155	39	39	0
ZT00254377	ZT00076541	ZX5255-0156155	49	39	0
ZT00254378	ZT00076541	ZX5255-0156155	77	86	2
ZT00254379	ZT00076541	ZX5255-0156155	73	66	0
ZT00254380	ZT00076541	ZX5255-0156155	40	59	0
ZT00254381	ZT00076541	ZX5255-0156155	21	63	0
ZT00254382	ZT00076541	ZX5255-0156155	39	11	0
ZT00238656	ZT00076569	ZX4756-0135876	80	112	5
ZT00238657	ZT00076569	ZX4756-0135876	134	112	2
ZT00238658	ZT00076569	ZX4756-0135876	75	77	3
ZT00238659	ZT00076569	ZX4756-0135876	113	109	0
ZT00238660	ZT00076569	ZX4756-0135876	64	51	1
ZT00238661	ZT00076569	ZX4756-0135876	110	103	5
ZT00238662	ZT00076569	ZX4756-0135876	52	69	0
ZT00238663	ZT00076569	ZX4756-0135876	61	87	3
ZT00238664	ZT00076569	ZX4756-0135876	83	69	4
ZT00238665	ZT00076569	ZX4756-0135876	118	110	4
ZT00238666	ZT00076569	ZX4756-0135876	28	36	1
ZT00238667	ZT00076569	ZX4756-0135876	38	36	1
ZT00238668	ZT00076569	ZX4756-0135876	77	82	6
ZT00238669	ZT00076569	ZX4756-0135876	3	9	0
ZT00238670	ZT00076569	ZX4756-0135876	8	7	0
ZT00238672	ZT00076569	ZX4756-0135876	33	89	0
ZT00238673	ZT00076569	ZX4756-0135876	6	38	0
ZT00238674	ZT00076569	ZX4756-0135876	32	67	2
ZT00238675	ZT00076569	ZX4756-0135876	65	52	2
ZT00238676	ZT00076569	ZX4756-0135876	40	52	0
ZT00238677	ZT00076569	ZX4756-0135876	27	27	0
ZT00238678	ZT00076569	ZX4756-0135876	28	23	1
ZT00238679	ZT00076569	ZX4756-0135876	22	24	1
ZT00238680	ZT00076569	ZX4756-0135876	129	146	3
ZT00238681	ZT00076569	ZX4756-0135876	66	54	2
ZT00238682	ZT00076569	ZX4756-0135876	105	82	4
ZT00238683	ZT00076569	ZX4756-0135876	74	77	7
ZT00238684	ZT00076569	ZX4756-0135876	69	75	2
ZT00238685	ZT00076569	ZX4756-0135876	119	111	3
ZT00238686	ZT00076569	ZX4756-0135876	75	57	2
ZT00238687	ZT00076569	ZX4756-0135876	87	90	5
ZT00238688	ZT00076569	ZX4756-0135876	65	91	1
ZT00238689	ZT00076569	ZX4756-0135876	46	58	3
ZT00238690	ZT00076569	ZX4756-0135876	92	121	6
ZT00238691	ZT00076569	ZX4756-0135876	4	5	0
ZT00238692	ZT00076569	ZX4756-0135876	71	65	0
ZT00238693	ZT00076569	ZX4756-0135876	63	78	6
ZT00238694	ZT00076569	ZX4756-0135876	76	46	1
ZT00238695	ZT00076569	ZX4756-0135876	4	15	0
ZT00238696	ZT00076569	ZX4756-0135876	54	59	0
ZT00238697	ZT00076569	ZX4756-0135876	87	91	6
ZT00238698	ZT00076569	ZX4756-0135876	16	57	0
ZT00238699	ZT00076569	ZX4756-0135876	49	51	1
ZT00238700	ZT00076569	ZX4756-0135876	87	0	4
ZT00238701	ZT00076569	ZX4756-0135876	1	227	0
ZT00228692	ZT00076622	ZX5255-0156625	54	50	0
ZT00228693	ZT00076622	ZX5255-0156625	177	147	0
ZT00228694	ZT00076622	ZX5255-0156625	39	42	0
ZT00228695	ZT00076622	ZX5255-0156625	65	105	0
ZT00228696	ZT00076622	ZX5255-0156625	66	66	0
ZT00228697	ZT00076622	ZX5255-0156625	56	29	0
ZT00228698	ZT00076622	ZX5255-0156625	77	76	0
ZT00228699	ZT00076622	ZX5255-0156625	114	122	0
ZT00228700	ZT00076622	ZX5255-0156625	75	106	0
ZT00228701	ZT00076622	ZX5255-0156625	66	87	0
ZT00228702	ZT00076622	ZX5255-0156625	103	77	0
ZT00228703	ZT00076622	ZX5255-0156625	99	96	0
ZT00228704	ZT00076622	ZX5255-0156625	31	31	0
ZT00228705	ZT00076622	ZX5255-0156625	96	94	0
ZT00228706	ZT00076622	ZX5255-0156625	124	113	0
ZT00228707	ZT00076622	ZX5255-0156625	54	34	0
ZT00228708	ZT00076622	ZX5255-0156625	15	21	0
ZT00228709	ZT00076622	ZX5255-0156625	25	22	0
ZT00228710	ZT00076622	ZX5255-0156625	21	21	0
ZT00228711	ZT00076622	ZX5255-0156625	73	56	0
ZT00228712	ZT00076622	ZX5255-0156625	59	53	0
ZT00228713	ZT00076622	ZX5255-0156625	54	26	0
ZT00228714	ZT00076622	ZX5255-0156625	69	97	0
ZT00228715	ZT00076622	ZX5255-0156625	23	25	0
ZT00228716	ZT00076622	ZX5255-0156625	66	59	0
ZT00228717	ZT00076622	ZX5255-0156625	97	115	0
ZT00228718	ZT00076622	ZX5255-0156625	115	153	0
ZT00228719	ZT00076622	ZX5255-0156625	77	66	0
ZT00228720	ZT00076622	ZX5255-0156625	81	97	0
ZT00228721	ZT00076622	ZX5255-0156625	88	120	0
ZT00228725	ZT00076634	ZX4756-0135876	77	70	1
ZT00228805	ZT00076634	ZX4756-0135876	318	338	0
ZT00228808	ZT00076634	ZX4756-0135876	80	84	0
ZT00228809	ZT00076634	ZX4756-0135876	82	78	0
ZT00228810	ZT00076634	ZX4756-0135876	351	350	6
ZT00228811	ZT00076634	ZX4756-0135876	99	76	2
ZT00228812	ZT00076634	ZX4756-0135876	65	62	3
ZT00228813	ZT00076634	ZX4756-0135876	148	156	3
ZT00228814	ZT00076634	ZX4756-0135876	86	81	0
ZT00228815	ZT00076634	ZX4756-0135876	137	137	0
ZT00228816	ZT00076634	ZX4756-0135876	96	83	1
ZT00228817	ZT00076634	ZX4756-0135876	65	65	0
ZT00228818	ZT00076634	ZX4756-0135876	121	100	2
ZT00228819	ZT00076634	ZX4756-0135876	83	95	2
ZT00228820	ZT00076634	ZX4756-0135876	69	72	2
ZT00228821	ZT00076634	ZX4756-0135876	63	72	0
ZT00228822	ZT00076634	ZX4756-0135876	121	105	2
ZT00228823	ZT00076634	ZX4756-0135876	118	126	0
ZT00228824	ZT00076634	ZX4756-0135876	88	126	0
ZT00228825	ZT00076634	ZX4756-0135876	104	96	0
ZT00228826	ZT00076634	ZX4756-0135876	107	109	1
ZT00228827	ZT00076634	ZX4756-0135876	50	94	0
ZT00228828	ZT00076634	ZX4756-0135876	75	96	0
ZT00228829	ZT00076634	ZX4756-0135876	67	70	1
ZT00228830	ZT00076634	ZX4756-0135876	82	77	2
ZT00228831	ZT00076634	ZX4756-0135876	162	142	1
ZT00228832	ZT00076634	ZX4756-0135876	82	104	0
ZT00228833	ZT00076634	ZX4756-0135876	98	102	1
ZT00228834	ZT00076634	ZX4756-0135876	45	56	0
ZT00228835	ZT00076634	ZX4756-0135876	130	146	2
ZT00228836	ZT00076634	ZX4756-0135876	92	97	2
ZT00228837	ZT00076634	ZX4756-0135876	50	48	1
ZT00228838	ZT00076634	ZX4756-0135876	75	98	0
ZT00228839	ZT00076634	ZX4756-0135876	80	78	3
ZT00228840	ZT00076634	ZX4756-0135876	100	112	0
ZT00228841	ZT00076634	ZX4756-0135876	116	97	0
ZT00228842	ZT00076634	ZX4756-0135876	80	0	80
ZT00228843	ZT00076634	ZX4756-0135876	61	81	0
ZT00228844	ZT00076634	ZX4756-0135876	78	85	4
ZT00228845	ZT00076634	ZX4756-0135876	65	61	0
ZT00228846	ZT00076634	ZX4756-0135876	72	89	0
ZT00228847	ZT00076634	ZX4756-0135876	50	65	0
ZT00228848	ZT00076634	ZX4756-0135876	83	84	0
ZT00228849	ZT00076634	ZX4756-0135876	112	100	0
ZT00228850	ZT00076634	ZX4756-0135876	111	98	0
ZT00228851	ZT00076634	ZX4756-0135876	444	384	0
ZT00228852	ZT00076634	ZX4756-0135876	48	46	0
ZT00228853	ZT00076634	ZX4756-0135876	94	93	0
ZT00228854	ZT00076634	ZX4756-0135876	75	84	1
ZT00228855	ZT00076634	ZX4756-0135876	80	87	0
ZT00228856	ZT00076634	ZX4756-0135876	78	88	0
ZT00228857	ZT00076634	ZX4756-0135876	104	104	0
ZT00228858	ZT00076634	ZX4756-0135876	17	13	0
ZT00228859	ZT00076634	ZX4756-0135876	128	148	1
ZT00228860	ZT00076634	ZX4756-0135876	69	69	0
ZT00228861	ZT00076634	ZX4756-0135876	59	40	0
ZT00228862	ZT00076634	ZX4756-0135876	144	132	3
ZT00228863	ZT00076634	ZX4756-0135876	89	88	0
ZT00228864	ZT00076634	ZX4756-0135876	103	98	0
ZT00228865	ZT00076634	ZX4756-0135876	132	131	4
ZT00228866	ZT00076634	ZX4756-0135876	68	73	1
ZT00228867	ZT00076634	ZX4756-0135876	72	89	4
ZT00228868	ZT00076634	ZX4756-0135876	113	121	0
ZT00228869	ZT00076634	ZX4756-0135876	15	31	0
ZT00228870	ZT00076634	ZX4756-0135876	163	132	0
ZT00228871	ZT00076634	ZX4756-0135876	514	612	0
ZT00228872	ZT00076634	ZX4756-0135876	121	136	1
ZT00228873	ZT00076634	ZX4756-0135876	46	45	0
ZT00228874	ZT00076634	ZX4756-0135876	65	57	0
ZT00228875	ZT00076634	ZX4756-0135876	114	88	0
ZT00228876	ZT00076634	ZX4756-0135876	78	77	0
ZT00228877	ZT00076634	ZX4756-0135876	106	119	0
ZT00228878	ZT00076634	ZX4756-0135876	81	67	0
ZT00228879	ZT00076634	ZX4756-0135876	58	63	0
ZT00228880	ZT00076634	ZX4756-0135876	91	107	2
ZT00228881	ZT00076634	ZX4756-0135876	95	112	2
ZT00228882	ZT00076634	ZX4756-0135876	77	77	2
ZT00228883	ZT00076634	ZX4756-0135876	57	61	1
ZT00228884	ZT00076634	ZX4756-0135876	48	46	0
ZT00228885	ZT00076634	ZX4756-0135876	113	110	4
ZT00228886	ZT00076634	ZX4756-0135876	82	78	2
ZT00228887	ZT00076634	ZX4756-0135876	87	77	0
ZT00228888	ZT00076634	ZX4756-0135876	150	143	0
ZT00228889	ZT00076634	ZX4756-0135876	124	108	0
ZT00228890	ZT00076634	ZX4756-0135876	74	74	4
ZT00228891	ZT00076634	ZX4756-0135876	140	114	0
ZT00228892	ZT00076634	ZX4756-0135876	85	96	0
ZT00228893	ZT00076634	ZX4756-0135876	112	132	0
ZT00228894	ZT00076634	ZX4756-0135876	113	121	2
ZT00228895	ZT00076634	ZX4756-0135876	100	105	2
ZT00228896	ZT00076634	ZX4756-0135876	74	65	0
ZT00228897	ZT00076634	ZX4756-0135876	30	41	1
ZT00228898	ZT00076634	ZX4756-0135876	87	87	1
ZT00228899	ZT00076634	ZX4756-0135876	111	105	3
ZT00228900	ZT00076634	ZX4756-0135876	100	73	1
ZT00228901	ZT00076634	ZX4756-0135876	82	98	0
ZT00228902	ZT00076634	ZX4756-0135876	121	91	0
ZT00228903	ZT00076634	ZX4756-0135876	97	116	0
ZT00235749	ZT00077939	ZX4838-0143125	54	41	0
ZT00235750	ZT00077939	ZX4838-0143125	48	41	0
ZT00235751	ZT00077939	ZX4838-0143125	414	714	1
ZT00235752	ZT00077939	ZX4838-0143125	73	111	0
ZT00235753	ZT00077939	ZX4838-0143125	75	73	0
ZT00235754	ZT00077939	ZX4838-0143125	104	106	0
ZT00235755	ZT00077939	ZX4838-0143125	118	106	0
ZT00235756	ZT00077939	ZX4838-0143125	118	123	0
ZT00235757	ZT00077939	ZX4838-0143125	69	77	0
ZT00235758	ZT00077939	ZX4838-0143125	100	137	0
ZT00235759	ZT00077939	ZX4838-0143125	41	47	0
ZT00235760	ZT00077939	ZX4838-0143125	74	117	0
ZT00235761	ZT00077939	ZX4838-0143125	100	93	2
ZT00235762	ZT00077939	ZX4838-0143125	96	98	0
ZT00235763	ZT00077939	ZX4838-0143125	124	61	0
ZT00235764	ZT00077939	ZX4838-0143125	95	132	0
ZT00235765	ZT00077939	ZX4838-0143125	74	104	0
ZT00235766	ZT00077939	ZX4838-0143125	134	134	0
ZT00235767	ZT00077939	ZX4838-0143125	116	118	0
ZT00235768	ZT00077939	ZX4838-0143125	139	160	0
ZT00235769	ZT00077939	ZX4838-0143125	93	109	0
ZT00235770	ZT00077939	ZX4838-0143125	33	85	0
ZT00235771	ZT00077939	ZX4838-0143125	20	16	0
ZT00235772	ZT00077939	ZX4838-0143125	7	34	0
ZT00235773	ZT00077939	ZX4838-0143125	27	71	0
ZT00235774	ZT00077939	ZX4838-0143125	131	231	0
ZT00235775	ZT00077939	ZX4838-0143125	123	226	0
ZT00235776	ZT00077939	ZX4838-0143125	38	44	0
ZT00235777	ZT00077939	ZX4838-0143125	75	73	0
ZT00235778	ZT00077939	ZX4838-0143125	57	80	0
ZT00235779	ZT00077939	ZX4838-0143125	116	165	0
ZT00235780	ZT00077939	ZX4838-0143125	203	376	1
ZT00235781	ZT00077939	ZX4838-0143125	98	105	1
ZT00235782	ZT00077939	ZX4838-0143125	59	72	0
ZT00235783	ZT00077939	ZX4838-0143125	121	155	2
ZT00235784	ZT00077939	ZX4838-0143125	32	45	0
ZT00235785	ZT00077939	ZX4838-0143125	51	79	0
ZT00235786	ZT00077939	ZX4838-0143125	10	12	0
ZT00235787	ZT00077939	ZX4838-0143125	40	0	1
ZT00235788	ZT00077939	ZX4838-0143125	55	227	3
ZT00235789	ZT00077939	ZX4838-0143125	116	150	0
ZT00235790	ZT00077939	ZX4838-0143125	33	43	0
ZT00235791	ZT00077939	ZX4838-0143125	129	168	0
ZT00235792	ZT00077939	ZX4838-0143125	86	94	0
ZT00235793	ZT00077939	ZX4838-0143125	50	55	0
ZT00235794	ZT00077939	ZX4838-0143125	77	68	0
ZT00235795	ZT00077939	ZX4838-0143125	74	99	0
ZT00235796	ZT00077939	ZX4838-0143125	117	142	0
ZT00235798	ZT00077939	ZX4838-0143125	89	112	0
ZT00235878	ZT00077939	ZX4838-0143125	86	116	0
ZT00235879	ZT00077939	ZX4838-0143125	124	140	1
ZT00235880	ZT00077939	ZX4838-0143125	134	138	0
ZT00235881	ZT00077939	ZX4838-0143125	172	158	0
ZT00235882	ZT00077939	ZX4838-0143125	121	141	1
ZT00235883	ZT00077939	ZX4838-0143125	32	44	0
ZT00235884	ZT00077939	ZX4838-0143125	130	140	5
ZT00235885	ZT00077939	ZX4838-0143125	112	111	0
ZT00235886	ZT00077939	ZX4838-0143125	118	115	1
ZT00235887	ZT00077939	ZX4838-0143125	120	154	0
ZT00235888	ZT00077939	ZX4838-0143125	138	150	0
ZT00235889	ZT00077939	ZX4838-0143125	220	159	2
ZT00235890	ZT00077939	ZX4838-0143125	106	113	1
ZT00235891	ZT00077939	ZX4838-0143125	151	151	2
ZT00235892	ZT00077939	ZX4838-0143125	82	115	0
ZT00235893	ZT00077939	ZX4838-0143125	118	124	4
ZT00235894	ZT00077939	ZX4838-0143125	155	154	2
ZT00235895	ZT00077939	ZX4838-0143125	127	149	2
ZT00235896	ZT00077939	ZX4838-0143125	51	84	0
ZT00235897	ZT00077939	ZX4838-0143125	100	117	0
ZT00235898	ZT00077939	ZX4838-0143125	82	80	0
ZT00235899	ZT00077939	ZX4838-0143125	89	112	1
ZT00235900	ZT00077939	ZX4838-0143125	312	365	1
ZT00235901	ZT00077939	ZX4838-0143125	70	83	0
ZT00235902	ZT00077939	ZX4838-0143125	137	153	2
ZT00235903	ZT00077939	ZX4838-0143125	118	150	5
ZT00235904	ZT00077939	ZX4838-0143125	26	23	0
ZT00235905	ZT00077939	ZX4838-0143125	105	78	0
ZT00235906	ZT00077939	ZX4838-0143125	94	81	0
ZT00235907	ZT00077939	ZX4838-0143125	0	255	0
ZT00235908	ZT00077939	ZX4838-0143125	32	25	0
ZT00235909	ZT00077939	ZX4838-0143125	49	50	4
ZT00235910	ZT00077939	ZX4838-0143125	66	85	0
ZT00235911	ZT00077939	ZX4838-0143125	197	171	0
ZT00235912	ZT00077939	ZX4838-0143125	82	89	0
ZT00235913	ZT00077939	ZX4838-0143125	80	91	2
ZT00235914	ZT00077939	ZX4838-0143125	149	149	1
ZT00235915	ZT00077939	ZX4838-0143125	104	108	0
ZT00235916	ZT00077939	ZX4838-0143125	155	149	1
ZT00235917	ZT00077939	ZX4838-0143125	135	147	1
ZT00235918	ZT00077939	ZX4838-0143125	137	172	3
ZT00235919	ZT00077939	ZX4838-0143125	89	107	1
ZT00235920	ZT00077939	ZX4838-0143125	143	153	0
ZT00235921	ZT00077939	ZX4838-0143125	148	169	0
ZT00235922	ZT00077939	ZX4838-0143125	124	139	4
ZT00235923	ZT00077939	ZX4838-0143125	115	137	0
ZT00235924	ZT00077939	ZX4838-0143125	100	85	1
ZT00235925	ZT00077939	ZX4838-0143125	141	144	0
ZT00235926	ZT00077939	ZX4838-0143125	114	134	3
ZT00235927	ZT00077939	ZX4838-0143125	140	126	1
ZT00235928	ZT00077939	ZX4838-0143125	49	76	0
ZT00264272	ZT00077939	ZX4838-0143125	77	131	0
ZT00232661	ZT00077953	ZX5255-0156047	130	118	2
ZT00232662	ZT00077953	ZX5255-0156047	140	145	1
ZT00232663	ZT00077953	ZX5255-0156047	119	97	2
ZT00232664	ZT00077953	ZX5255-0156047	236	216	6
ZT00232665	ZT00077953	ZX5255-0156047	133	151	3
ZT00232666	ZT00077953	ZX5255-0156047	58	49	1
ZT00232667	ZT00077953	ZX5255-0156047	87	89	0
ZT00232668	ZT00077953	ZX5255-0156047	148	134	1
ZT00232669	ZT00077953	ZX5255-0156047	60	61	0
ZT00232670	ZT00077953	ZX5255-0156047	102	87	0
ZT00232674	ZT00077953	ZX5255-0156047	129	117	2
ZT00232675	ZT00077953	ZX5255-0156047	73	71	0
ZT00232676	ZT00077953	ZX5255-0156047	147	139	8
ZT00232677	ZT00077953	ZX5255-0156047	158	153	0
ZT00232678	ZT00077953	ZX5255-0156047	235	0	3
ZT00232679	ZT00077953	ZX5255-0156047	83	78	0
ZT00232680	ZT00077953	ZX5255-0156047	76	101	3
ZT00232681	ZT00077953	ZX5255-0156047	90	106	2
ZT00232682	ZT00077953	ZX5255-0156047	110	116	4
ZT00232683	ZT00077953	ZX5255-0156047	109	114	2
ZT00232684	ZT00077953	ZX5255-0156047	120	146	5
ZT00232685	ZT00077953	ZX5255-0156047	84	94	2
ZT00232686	ZT00077953	ZX5255-0156047	125	145	0
ZT00232687	ZT00077953	ZX5255-0156047	112	103	2
ZT00232688	ZT00077953	ZX5255-0156047	135	139	4
ZT00232689	ZT00077953	ZX5255-0156047	128	138	0
ZT00232690	ZT00077953	ZX5255-0156047	146	179	0
ZT00232691	ZT00077953	ZX5255-0156047	133	117	0
ZT00232692	ZT00077953	ZX5255-0156047	160	173	0
ZT00232693	ZT00077953	ZX5255-0156047	72	52	1
ZT00232694	ZT00077953	ZX5255-0156047	133	152	3
ZT00232695	ZT00077953	ZX5255-0156047	143	165	0
ZT00232696	ZT00077953	ZX5255-0156047	128	105	1
ZT00232697	ZT00077953	ZX5255-0156047	171	208	0
ZT00232698	ZT00077953	ZX5255-0156047	239	242	0
ZT00232699	ZT00077953	ZX5255-0156047	112	127	1
ZT00232700	ZT00077953	ZX5255-0156047	149	138	1
ZT00232701	ZT00077953	ZX5255-0156047	129	94	0
ZT00232702	ZT00077953	ZX5255-0156047	94	95	0
ZT00232703	ZT00077953	ZX5255-0156047	113	116	0
ZT00232704	ZT00077953	ZX5255-0156047	205	152	5
ZT00232705	ZT00077953	ZX5255-0156047	106	135	0
ZT00232706	ZT00077953	ZX5255-0156047	92	97	0
ZT00232707	ZT00077953	ZX5255-0156047	91	101	4
ZT00232709	ZT00077953	ZX5255-0156047	159	129	3
ZT00232711	ZT00077953	ZX5255-0156047	157	143	0
ZT00232712	ZT00077953	ZX5255-0156047	121	133	0
ZT00235478	ZT00077953	ZX5255-0156047	122	94	0
ZT00235479	ZT00077953	ZX5255-0156047	22	25	2
ZT00235480	ZT00077953	ZX5255-0156047	60	61	1
ZT00235482	ZT00077953	ZX5255-0156047	58	64	3
ZT00235483	ZT00077953	ZX5255-0156047	58	47	0
ZT00235484	ZT00077953	ZX5255-0156047	50	43	0
ZT00235485	ZT00077953	ZX5255-0156047	46	50	0
ZT00235486	ZT00077953	ZX5255-0156047	121	129	7
ZT00235488	ZT00077953	ZX5255-0156047	111	93	0
ZT00238514	ZT00077953	ZX5255-0156047	65	50	2
ZT00238515	ZT00077953	ZX5255-0156047	126	129	9
ZT00238516	ZT00077953	ZX5255-0156047	78	69	2
ZT00238517	ZT00077953	ZX5255-0156047	49	45	1
ZT00238518	ZT00077953	ZX5255-0156047	102	87	3
ZT00238519	ZT00077953	ZX5255-0156047	55	48	0
ZT00238520	ZT00077953	ZX5255-0156047	103	115	9
ZT00238521	ZT00077953	ZX5255-0156047	102	95	0
ZT00238522	ZT00077953	ZX5255-0156047	164	172	6
ZT00238523	ZT00077953	ZX5255-0156047	156	126	6
ZT00238524	ZT00077953	ZX5255-0156047	95	105	3
ZT00238525	ZT00077953	ZX5255-0156047	70	46	6
ZT00238526	ZT00077953	ZX5255-0156047	108	100	2
ZT00238527	ZT00077953	ZX5255-0156047	126	132	0
ZT00238528	ZT00077953	ZX5255-0156047	106	132	6
ZT00238529	ZT00077953	ZX5255-0156047	100	90	4
ZT00238530	ZT00077953	ZX5255-0156047	109	86	0
ZT00238531	ZT00077953	ZX5255-0156047	130	107	5
ZT00238532	ZT00077953	ZX5255-0156047	78	92	0
ZT00238533	ZT00077953	ZX5255-0156047	104	95	15
ZT00238534	ZT00077953	ZX5255-0156047	184	164	6
ZT00238535	ZT00077953	ZX5255-0156047	129	110	0
ZT00238536	ZT00077953	ZX5255-0156047	106	110	4
ZT00238537	ZT00077953	ZX5255-0156047	102	111	3
ZT00238538	ZT00077953	ZX5255-0156047	115	150	3
ZT00238539	ZT00077953	ZX5255-0156047	152	148	6
ZT00238540	ZT00077953	ZX5255-0156047	99	80	4
ZT00238541	ZT00077953	ZX5255-0156047	125	103	4
ZT00238542	ZT00077953	ZX5255-0156047	106	111	0
ZT00238543	ZT00077953	ZX5255-0156047	94	92	1
ZT00238544	ZT00077953	ZX5255-0156047	140	128	10
ZT00238545	ZT00077953	ZX5255-0156047	79	83	5
ZT00238546	ZT00077953	ZX5255-0156047	71	81	9
ZT00238547	ZT00077953	ZX5255-0156047	98	86	0
ZT00238548	ZT00077953	ZX5255-0156047	122	141	5
ZT00238549	ZT00077953	ZX5255-0156047	82	79	0
ZT00238550	ZT00077953	ZX5255-0156047	63	64	3
ZT00238551	ZT00077953	ZX5255-0156047	135	118	2
ZT00238552	ZT00077953	ZX5255-0156047	125	135	7
ZT00238553	ZT00077953	ZX5255-0156047	122	96	4
ZT00238554	ZT00077953	ZX5255-0156047	136	140	10
ZT00238555	ZT00077953	ZX5255-0156047	51	36	0
ZT00238558	ZT00077953	ZX5255-0156047	399	250	28
ZT00238560	ZT00077953	ZX5255-0156047	53	176	0
ZT00259491	ZT00078346	ZX5895-0210311	36	23	0
ZT00259492	ZT00078346	ZX5895-0210311	107	166	0
ZT00259493	ZT00078346	ZX5895-0210311	101	85	0
ZT00259494	ZT00078346	ZX5895-0210311	59	67	0
ZT00259495	ZT00078346	ZX5895-0210311	118	112	0
ZT00259496	ZT00078346	ZX5895-0210311	87	93	0
ZT00259497	ZT00078346	ZX5895-0210311	29	31	0
ZT00259498	ZT00078346	ZX5895-0210311	139	154	0
ZT00259499	ZT00078346	ZX5895-0210311	123	129	0
ZT00259500	ZT00078346	ZX5895-0210311	114	150	1
ZT00259501	ZT00078346	ZX5895-0210311	83	87	0
ZT00259502	ZT00078346	ZX5895-0210311	70	91	0
ZT00259503	ZT00078346	ZX5895-0210311	126	155	0
ZT00259504	ZT00078346	ZX5895-0210311	100	150	0
ZT00259505	ZT00078346	ZX5895-0210311	84	125	0
ZT00259506	ZT00078346	ZX5895-0210311	67	78	0
ZT00259507	ZT00078346	ZX5895-0210311	94	93	0
ZT00259508	ZT00078346	ZX5895-0210311	70	60	0
ZT00259509	ZT00078346	ZX5895-0210311	62	75	1
ZT00259510	ZT00078346	ZX5895-0210311	0	244	0
ZT00259511	ZT00078346	ZX5895-0210311	101	82	0
ZT00259512	ZT00078346	ZX5895-0210311	120	124	0
ZT00259513	ZT00078346	ZX5895-0210311	54	55	0
ZT00259514	ZT00078346	ZX5895-0210311	149	139	0
ZT00259515	ZT00078346	ZX5895-0210311	111	139	1
ZT00259516	ZT00078346	ZX5895-0210311	75	90	1
ZT00259517	ZT00078346	ZX5895-0210311	145	135	0
ZT00259518	ZT00078346	ZX5895-0210311	486	494	0
ZT00259519	ZT00078346	ZX5895-0210311	141	153	0
ZT00259520	ZT00078346	ZX5895-0210311	118	78	0
ZT00259522	ZT00078346	ZX5895-0210311	0	299	13
ZT00259523	ZT00078346	ZX5895-0210311	35	42	0
ZT00259524	ZT00078346	ZX5895-0210311	34	36	0
ZT00259525	ZT00078346	ZX5895-0210311	40	49	0
ZT00259526	ZT00078346	ZX5895-0210311	134	149	0
ZT00259527	ZT00078346	ZX5895-0210311	100	99	0
ZT00259528	ZT00078346	ZX5895-0210311	77	78	0
ZT00259529	ZT00078346	ZX5895-0210311	61	79	0
ZT00259530	ZT00078346	ZX5895-0210311	83	90	0
ZT00259531	ZT00078346	ZX5895-0210311	105	106	0
ZT00259532	ZT00078346	ZX5895-0210311	99	159	0
ZT00259533	ZT00078346	ZX5895-0210311	143	143	1
ZT00259534	ZT00078346	ZX5895-0210311	107	112	0
ZT00259535	ZT00078346	ZX5895-0210311	140	177	0
ZT00259536	ZT00078346	ZX5895-0210311	50	44	0
ZT00259537	ZT00078346	ZX5895-0210311	79	70	0
ZT00259538	ZT00078346	ZX5895-0210311	63	54	0
ZT00259539	ZT00078346	ZX5895-0210311	104	113	1
ZT00259540	ZT00078346	ZX5895-0210311	97	106	1
ZT00259541	ZT00078346	ZX5895-0210311	21	0	15
ZT00259542	ZT00078346	ZX5895-0210311	112	110	0
ZT00259545	ZT00078346	ZX5895-0210311	3	2	0
ZT00261349	ZT00078346	ZX5895-0210311	137	135	0
ZT00261350	ZT00078346	ZX5895-0210311	172	185	0
ZT00261351	ZT00078346	ZX5895-0210311	142	154	3
ZT00261352	ZT00078346	ZX5895-0210311	46	41	0
ZT00261353	ZT00078346	ZX5895-0210311	93	93	0
ZT00261354	ZT00078346	ZX5895-0210311	107	110	0
ZT00261355	ZT00078346	ZX5895-0210311	142	132	0
ZT00261356	ZT00078346	ZX5895-0210311	72	105	0
ZT00261357	ZT00078346	ZX5895-0210311	95	112	0
ZT00261358	ZT00078346	ZX5895-0210311	56	77	0
ZT00261359	ZT00078346	ZX5895-0210311	76	107	0
ZT00261360	ZT00078346	ZX5895-0210311	96	98	0
ZT00261361	ZT00078346	ZX5895-0210311	68	78	0
ZT00261362	ZT00078346	ZX5895-0210311	48	37	0
ZT00261363	ZT00078346	ZX5895-0210311	114	138	0
ZT00261364	ZT00078346	ZX5895-0210311	10	8	0
ZT00261365	ZT00078346	ZX5895-0210311	126	132	0
ZT00261366	ZT00078346	ZX5895-0210311	118	115	0
ZT00261367	ZT00078346	ZX5895-0210311	74	88	0
ZT00261368	ZT00078346	ZX5895-0210311	165	204	0
ZT00261369	ZT00078346	ZX5895-0210311	149	0	163
ZT00261370	ZT00078346	ZX5895-0210311	114	131	0
ZT00261371	ZT00078346	ZX5895-0210311	66	74	0
ZT00261372	ZT00078346	ZX5895-0210311	60	74	0
ZT00261373	ZT00078346	ZX5895-0210311	98	113	0
ZT00261374	ZT00078346	ZX5895-0210311	70	82	0
ZT00261375	ZT00078346	ZX5895-0210311	1	1	0
ZT00261376	ZT00078346	ZX5895-0210311	100	92	3
ZT00261377	ZT00078346	ZX5895-0210311	22	23	0
ZT00261378	ZT00078346	ZX5895-0210311	65	84	0
ZT00261379	ZT00078346	ZX5895-0210311	141	161	0
ZT00261380	ZT00078346	ZX5895-0210311	136	140	3
ZT00261381	ZT00078346	ZX5895-0210311	143	118	0
ZT00261382	ZT00078346	ZX5895-0210311	118	138	0
ZT00261383	ZT00078346	ZX5895-0210311	90	91	0
ZT00261384	ZT00078346	ZX5895-0210311	58	53	0
ZT00261385	ZT00078346	ZX5895-0210311	107	129	0
ZT00261386	ZT00078346	ZX5895-0210311	59	83	0
ZT00261387	ZT00078346	ZX5895-0210311	42	58	0
ZT00261388	ZT00078346	ZX5895-0210311	28	51	0
ZT00261389	ZT00078346	ZX5895-0210311	265	345	0
ZT00261390	ZT00078346	ZX5895-0210311	122	105	0
ZT00261391	ZT00078346	ZX5895-0210311	177	151	0
ZT00261392	ZT00078346	ZX5895-0210311	0	128	0
ZT00261393	ZT00078346	ZX5895-0210311	61	70	0
ZT00261394	ZT00078346	ZX5895-0210311	118	134	0
ZT00261395	ZT00078346	ZX5895-0210311	182	177	0
ZT00261398	ZT00078346	ZX5895-0210311	132	138	0
ZT00254677	ZT00078361	ZX5895-0211703	14	20	0
ZT00254680	ZT00078361	ZX5895-0211703	27	16	0
ZT00254681	ZT00078361	ZX5895-0211703	17	12	0
ZT00254682	ZT00078361	ZX5895-0211703	56	40	0
ZT00254683	ZT00078361	ZX5895-0211703	62	69	0
ZT00254684	ZT00078361	ZX5895-0211703	71	62	0
ZT00254685	ZT00078361	ZX5895-0211703	9	5	0
ZT00254686	ZT00078361	ZX5895-0211703	32	48	0
ZT00254687	ZT00078361	ZX5895-0211703	54	33	0
ZT00254688	ZT00078361	ZX5895-0211703	45	25	0
ZT00254691	ZT00078361	ZX5895-0211703	35	19	0
ZT00254694	ZT00078361	ZX5895-0211703	83	58	0
ZT00254615	ZT00078637	ZX5895-0212568	47	38	3
ZT00254616	ZT00078637	ZX5895-0212568	22	20	0
ZT00254618	ZT00078637	ZX5895-0212568	79	81	0
ZT00254619	ZT00078637	ZX5895-0212568	67	67	0
ZT00254620	ZT00078637	ZX5895-0212568	61	90	0
ZT00254621	ZT00078637	ZX5895-0212568	84	77	0
ZT00254622	ZT00078637	ZX5895-0212568	76	84	2
ZT00254623	ZT00078637	ZX5895-0212568	45	40	0
ZT00254624	ZT00078637	ZX5895-0212568	31	29	0
ZT00254625	ZT00078637	ZX5895-0212568	59	55	0
ZT00254626	ZT00078637	ZX5895-0212568	50	53	0
ZT00254627	ZT00078637	ZX5895-0212568	67	55	0
ZT00254628	ZT00078637	ZX5895-0212568	22	7	0
ZT00254629	ZT00078637	ZX5895-0212568	73	66	0
ZT00254630	ZT00078637	ZX5895-0212568	74	102	0
ZT00254631	ZT00078637	ZX5895-0212568	93	108	3
ZT00254632	ZT00078637	ZX5895-0212568	79	104	0
ZT00254633	ZT00078637	ZX5895-0212568	79	113	0
ZT00254634	ZT00078637	ZX5895-0212568	453	421	0
ZT00254635	ZT00078637	ZX5895-0212568	64	64	0
ZT00254636	ZT00078637	ZX5895-0212568	137	126	0
ZT00254637	ZT00078637	ZX5895-0212568	400	463	2
ZT00254638	ZT00078637	ZX5895-0212568	96	80	0
ZT00254639	ZT00078637	ZX5895-0212568	92	95	0
ZT00254640	ZT00078637	ZX5895-0212568	66	64	0
ZT00254641	ZT00078637	ZX5895-0212568	19	30	0
ZT00254642	ZT00078637	ZX5895-0212568	21	19	0
ZT00254643	ZT00078637	ZX5895-0212568	44	0	42
ZT00254644	ZT00078637	ZX5895-0212568	57	52	0
ZT00254645	ZT00078637	ZX5895-0212568	106	107	0
ZT00254646	ZT00078637	ZX5895-0212568	105	110	0
ZT00254647	ZT00078637	ZX5895-0212568	134	162	0
ZT00254648	ZT00078637	ZX5895-0212568	49	46	0
ZT00254649	ZT00078637	ZX5895-0212568	24	19	0
ZT00254650	ZT00078637	ZX5895-0212568	116	114	0
ZT00254651	ZT00078637	ZX5895-0212568	33	39	0
ZT00254652	ZT00078637	ZX5895-0212568	53	60	0
ZT00254653	ZT00078637	ZX5895-0212568	67	65	0
ZT00254654	ZT00078637	ZX5895-0212568	75	62	0
ZT00254655	ZT00078637	ZX5895-0212568	17	13	0
ZT00254656	ZT00078637	ZX5895-0212568	63	57	1
ZT00254657	ZT00078637	ZX5895-0212568	73	82	0
ZT00254658	ZT00078637	ZX5895-0212568	73	78	1
ZT00254659	ZT00078637	ZX5895-0212568	99	105	1
ZT00254660	ZT00078637	ZX5895-0212568	44	37	0
ZT00254661	ZT00078637	ZX5895-0212568	39	46	0
ZT00254662	ZT00078637	ZX5895-0212568	72	68	0
ZT00254663	ZT00078637	ZX5895-0212568	22	29	0
ZT00254664	ZT00078637	ZX5895-0212568	41	34	0
ZT00254665	ZT00078637	ZX5895-0212568	59	79	0
ZT00254666	ZT00078637	ZX5895-0212568	17	36	1
ZT00254667	ZT00078637	ZX5895-0212568	50	37	0
ZT00254668	ZT00078637	ZX5895-0212568	37	42	0
ZT00254669	ZT00078637	ZX5895-0212568	86	86	0
ZT00254670	ZT00078637	ZX5895-0212568	76	55	0
ZT00254671	ZT00078637	ZX5895-0212568	41	58	0
ZT00254672	ZT00078637	ZX5895-0212568	0	123	3
ZT00254673	ZT00078637	ZX5895-0212568	49	59	0
ZT00254674	ZT00078637	ZX5895-0212568	102	95	0
ZT00254675	ZT00078637	ZX5895-0212568	120	137	0
ZT00254676	ZT00078637	ZX5895-0212568	109	109	0
ZT00254678	ZT00078637	ZX5895-0212568	64	77	0
ZT00254679	ZT00078637	ZX5895-0212568	24	46	0
ZT00220876	ZT00078646	ZX5895-0210773	26	27	0
ZT00220877	ZT00078646	ZX5895-0210773	38	31	0
ZT00220878	ZT00078646	ZX5895-0210773	39	55	0
ZT00220879	ZT00078646	ZX5895-0210773	85	91	1
ZT00220880	ZT00078646	ZX5895-0210773	30	42	0
ZT00220881	ZT00078646	ZX5895-0210773	50	41	1
ZT00220882	ZT00078646	ZX5895-0210773	58	68	0
ZT00220883	ZT00078646	ZX5895-0210773	25	30	0
ZT00220884	ZT00078646	ZX5895-0210773	75	78	0
ZT00220885	ZT00078646	ZX5895-0210773	69	114	0
ZT00220886	ZT00078646	ZX5895-0210773	208	281	1
ZT00220887	ZT00078646	ZX5895-0210773	14	24	1
ZT00220888	ZT00078646	ZX5895-0210773	94	110	0
ZT00220889	ZT00078646	ZX5895-0210773	106	104	0
ZT00220890	ZT00078646	ZX5895-0210773	82	85	2
ZT00220891	ZT00078646	ZX5895-0210773	103	86	0
ZT00220892	ZT00078646	ZX5895-0210773	57	55	6
ZT00220893	ZT00078646	ZX5895-0210773	70	79	0
ZT00220894	ZT00078646	ZX5895-0210773	124	120	0
ZT00220895	ZT00078646	ZX5895-0210773	59	57	0
ZT00220896	ZT00078646	ZX5895-0210773	137	129	0
ZT00220897	ZT00078646	ZX5895-0210773	128	169	3
ZT00220898	ZT00078646	ZX5895-0210773	73	83	0
ZT00220899	ZT00078646	ZX5895-0210773	98	104	1
ZT00220900	ZT00078646	ZX5895-0210773	128	131	1
ZT00220901	ZT00078646	ZX5895-0210773	100	100	12
ZT00220902	ZT00078646	ZX5895-0210773	90	121	0
ZT00220903	ZT00078646	ZX5895-0210773	138	131	0
ZT00220904	ZT00078646	ZX5895-0210773	87	91	0
ZT00220905	ZT00078646	ZX5895-0210773	112	124	2
ZT00220906	ZT00078646	ZX5895-0210773	60	60	0
ZT00220907	ZT00078646	ZX5895-0210773	44	71	1
ZT00220908	ZT00078646	ZX5895-0210773	156	150	0
ZT00220909	ZT00078646	ZX5895-0210773	107	118	0
ZT00221010	ZT00078646	ZX5895-0210773	14	16	0
ZT00220725	ZT00079106	ZX5895-0212152	10	22	0
ZT00220726	ZT00079106	ZX5895-0212152	28	29	0
ZT00220727	ZT00079106	ZX5895-0212152	34	14	0
ZT00220728	ZT00079106	ZX5895-0212152	52	55	0
ZT00220729	ZT00079106	ZX5895-0212152	32	27	0
ZT00220730	ZT00079106	ZX5895-0212152	28	37	0
ZT00220731	ZT00079106	ZX5895-0212152	83	91	1
ZT00220732	ZT00079106	ZX5895-0212152	34	49	1
ZT00220733	ZT00079106	ZX5895-0212152	76	84	1
ZT00220734	ZT00079106	ZX5895-0212152	77	70	0
ZT00220735	ZT00079106	ZX5895-0212152	63	62	1
ZT00220736	ZT00079106	ZX5895-0212152	60	63	0
ZT00220737	ZT00079106	ZX5895-0212152	106	119	1
ZT00220738	ZT00079106	ZX5895-0212152	57	59	1
ZT00220739	ZT00079106	ZX5895-0212152	68	73	0
ZT00220740	ZT00079106	ZX5895-0212152	49	64	0
ZT00220741	ZT00079106	ZX5895-0212152	64	81	1
ZT00220742	ZT00079106	ZX5895-0212152	80	111	1
ZT00220743	ZT00079106	ZX5895-0212152	119	107	1
ZT00220744	ZT00079106	ZX5895-0212152	54	52	0
ZT00220745	ZT00079106	ZX5895-0212152	76	83	0
ZT00220746	ZT00079106	ZX5895-0212152	54	70	1
ZT00220747	ZT00079106	ZX5895-0212152	102	81	0
ZT00220748	ZT00079106	ZX5895-0212152	59	64	0
ZT00220749	ZT00079106	ZX5895-0212152	37	42	0
ZT00220750	ZT00079106	ZX5895-0212152	65	73	0
ZT00220751	ZT00079106	ZX5895-0212152	61	70	0
ZT00220752	ZT00079106	ZX5895-0212152	93	88	0
ZT00220753	ZT00079106	ZX5895-0212152	49	54	0
ZT00220754	ZT00079106	ZX5895-0212152	144	151	1
ZT00220755	ZT00079106	ZX5895-0212152	115	76	0
ZT00220756	ZT00079106	ZX5895-0212152	63	69	1
ZT00220757	ZT00079106	ZX5895-0212152	6	7	0
ZT00220758	ZT00079106	ZX5895-0212152	68	80	0
ZT00220759	ZT00079106	ZX5895-0212152	46	51	0
ZT00220760	ZT00079106	ZX5895-0212152	8	21	0
ZT00220761	ZT00079106	ZX5895-0212152	125	96	0
ZT00220762	ZT00079106	ZX5895-0212152	105	105	0
ZT00220763	ZT00079106	ZX5895-0212152	146	127	2
ZT00220764	ZT00079106	ZX5895-0212152	66	61	0
ZT00220765	ZT00079106	ZX5895-0212152	119	125	0
ZT00220766	ZT00079106	ZX5895-0212152	33	32	0
ZT00220767	ZT00079106	ZX5895-0212152	63	79	0
ZT00220770	ZT00079106	ZX5895-0212152	411	501	0
ZT00228541	ZT00081354	ZX6156-0239299	100	94	0
ZT00228542	ZT00081354	ZX6156-0239299	49	57	2
ZT00228543	ZT00081354	ZX6156-0239299	45	49	0
ZT00228544	ZT00081354	ZX6156-0239299	44	42	0
ZT00228545	ZT00081354	ZX6156-0239299	37	45	0
ZT00228546	ZT00081354	ZX6156-0239299	31	39	0
ZT00228547	ZT00081354	ZX6156-0239299	76	84	0
ZT00228548	ZT00081354	ZX6156-0239299	46	49	0
ZT00228549	ZT00081354	ZX6156-0239299	151	100	0
ZT00228550	ZT00081354	ZX6156-0239299	61	70	0
ZT00228551	ZT00081354	ZX6156-0239299	111	112	0
ZT00228552	ZT00081354	ZX6156-0239299	67	88	0
ZT00228553	ZT00081354	ZX6156-0239299	108	100	0
ZT00228554	ZT00081354	ZX6156-0239299	104	113	0
ZT00228555	ZT00081354	ZX6156-0239299	37	58	0
ZT00228556	ZT00081354	ZX6156-0239299	89	107	0
ZT00228557	ZT00081354	ZX6156-0239299	110	135	0
ZT00228558	ZT00081354	ZX6156-0239299	147	149	4
ZT00228559	ZT00081354	ZX6156-0239299	119	125	0
ZT00228560	ZT00081354	ZX6156-0239299	72	85	0
ZT00228561	ZT00081354	ZX6156-0239299	164	183	0
ZT00228562	ZT00081354	ZX6156-0239299	43	43	0
ZT00228563	ZT00081354	ZX6156-0239299	64	66	0
ZT00228564	ZT00081354	ZX6156-0239299	46	59	0
ZT00228565	ZT00081354	ZX6156-0239299	73	93	0
ZT00228566	ZT00081354	ZX6156-0239299	79	78	0
ZT00228567	ZT00081354	ZX6156-0239299	47	53	0
ZT00228568	ZT00081354	ZX6156-0239299	120	102	0
ZT00228569	ZT00081354	ZX6156-0239299	78	103	1
ZT00228570	ZT00081354	ZX6156-0239299	71	50	0
ZT00228571	ZT00081354	ZX6156-0239299	80	86	0
ZT00228572	ZT00081354	ZX6156-0239299	83	94	0
ZT00228573	ZT00081354	ZX6156-0239299	105	151	1
ZT00228574	ZT00081354	ZX6156-0239299	148	148	0
ZT00264267	ZT00081354	ZX6156-0239299	79	93	0
ZT00254383	ZT00081370	ZX5895-0210302	67	60	0
ZT00254384	ZT00081370	ZX5895-0210302	185	231	1
ZT00254385	ZT00081370	ZX5895-0210302	36	41	0
ZT00254386	ZT00081370	ZX5895-0210302	50	50	1
ZT00254387	ZT00081370	ZX5895-0210302	77	98	1
ZT00254388	ZT00081370	ZX5895-0210302	87	99	0
ZT00254389	ZT00081370	ZX5895-0210302	135	129	1
ZT00254390	ZT00081370	ZX5895-0210302	114	103	2
ZT00254391	ZT00081370	ZX5895-0210302	119	105	1
ZT00254392	ZT00081370	ZX5895-0210302	85	92	0
ZT00254393	ZT00081370	ZX5895-0210302	95	97	0
ZT00254394	ZT00081370	ZX5895-0210302	39	50	0
ZT00254395	ZT00081370	ZX5895-0210302	73	66	1
ZT00254396	ZT00081370	ZX5895-0210302	84	79	2
ZT00254397	ZT00081370	ZX5895-0210302	79	93	0
ZT00254398	ZT00081370	ZX5895-0210302	73	71	4
ZT00254399	ZT00081370	ZX5895-0210302	86	110	2
ZT00254400	ZT00081370	ZX5895-0210302	72	88	0
ZT00254401	ZT00081370	ZX5895-0210302	84	110	1
ZT00254402	ZT00081370	ZX5895-0210302	44	43	1
ZT00254403	ZT00081370	ZX5895-0210302	76	68	0
ZT00254404	ZT00081370	ZX5895-0210302	65	66	0
ZT00254405	ZT00081370	ZX5895-0210302	90	95	13
ZT00254406	ZT00081370	ZX5895-0210302	30	42	0
ZT00254407	ZT00081370	ZX5895-0210302	76	110	1
ZT00254408	ZT00081370	ZX5895-0210302	66	75	0
ZT00254409	ZT00081370	ZX5895-0210302	44	47	0
ZT00254410	ZT00081370	ZX5895-0210302	54	75	2
ZT00254411	ZT00081370	ZX5895-0210302	58	91	0
ZT00254412	ZT00081370	ZX5895-0210302	21	12	0
ZT00254413	ZT00081370	ZX5895-0210302	34	47	0
ZT00254414	ZT00081370	ZX5895-0210302	53	58	0
ZT00254415	ZT00081370	ZX5895-0210302	57	50	0
ZT00254416	ZT00081370	ZX5895-0210302	66	82	0
ZT00254417	ZT00081370	ZX5895-0210302	41	47	0
ZT00254418	ZT00081370	ZX5895-0210302	43	30	0
ZT00254419	ZT00081370	ZX5895-0210302	36	52	0
ZT00254420	ZT00081370	ZX5895-0210302	56	67	0
ZT00254421	ZT00081370	ZX5895-0210302	33	43	0
ZT00254422	ZT00081370	ZX5895-0210302	75	80	0
ZT00254423	ZT00081370	ZX5895-0210302	46	42	0
ZT00254424	ZT00081370	ZX5895-0210302	23	35	0
ZT00232379	ZT00081379	ZX6156-0238825	119	136	0
ZT00232380	ZT00081379	ZX6156-0238825	50	64	0
ZT00232381	ZT00081379	ZX6156-0238825	148	178	0
ZT00232382	ZT00081379	ZX6156-0238825	125	146	0
ZT00232383	ZT00081379	ZX6156-0238825	179	166	1
ZT00232384	ZT00081379	ZX6156-0238825	60	52	0
ZT00232385	ZT00081379	ZX6156-0238825	100	88	0
ZT00232386	ZT00081379	ZX6156-0238825	112	98	0
ZT00232387	ZT00081379	ZX6156-0238825	96	83	0
ZT00232388	ZT00081379	ZX6156-0238825	77	90	4
ZT00232389	ZT00081379	ZX6156-0238825	86	123	1
ZT00232390	ZT00081379	ZX6156-0238825	50	39	0
ZT00232391	ZT00081379	ZX6156-0238825	93	105	0
ZT00232392	ZT00081379	ZX6156-0238825	85	63	0
ZT00232393	ZT00081379	ZX6156-0238825	64	70	0
ZT00232394	ZT00081379	ZX6156-0238825	63	77	0
ZT00232395	ZT00081379	ZX6156-0238825	80	71	0
ZT00232396	ZT00081379	ZX6156-0238825	74	58	0
ZT00232397	ZT00081379	ZX6156-0238825	44	46	1
ZT00232398	ZT00081379	ZX6156-0238825	88	87	0
ZT00232399	ZT00081379	ZX6156-0238825	57	63	0
ZT00232400	ZT00081379	ZX6156-0238825	102	125	0
ZT00232401	ZT00081379	ZX6156-0238825	87	141	0
ZT00232402	ZT00081379	ZX6156-0238825	124	109	0
ZT00232403	ZT00081379	ZX6156-0238825	70	76	0
ZT00220831	ZT00081381	ZX5915-0214213	91	75	0
ZT00220832	ZT00081381	ZX5915-0214213	35	49	0
ZT00220833	ZT00081381	ZX5915-0214213	73	73	0
ZT00220834	ZT00081381	ZX5915-0214213	81	84	0
ZT00220835	ZT00081381	ZX5915-0214213	99	90	2
ZT00220836	ZT00081381	ZX5915-0214213	44	67	0
ZT00220837	ZT00081381	ZX5915-0214213	58	56	0
ZT00220838	ZT00081381	ZX5915-0214213	93	121	0
ZT00220839	ZT00081381	ZX5915-0214213	70	68	0
ZT00220840	ZT00081381	ZX5915-0214213	96	111	0
ZT00220841	ZT00081381	ZX5915-0214213	90	66	0
ZT00220842	ZT00081381	ZX5915-0214213	108	136	0
ZT00220843	ZT00081381	ZX5915-0214213	115	115	0
ZT00220844	ZT00081381	ZX5915-0214213	91	79	0
ZT00220845	ZT00081381	ZX5915-0214213	99	73	0
ZT00220846	ZT00081381	ZX5915-0214213	79	83	0
ZT00220847	ZT00081381	ZX5915-0214213	67	66	0
ZT00220848	ZT00081381	ZX5915-0214213	92	100	0
ZT00220849	ZT00081381	ZX5915-0214213	46	53	0
ZT00220850	ZT00081381	ZX5915-0214213	108	112	2
ZT00220851	ZT00081381	ZX5915-0214213	141	126	0
ZT00220852	ZT00081381	ZX5915-0214213	78	80	0
ZT00220853	ZT00081381	ZX5915-0214213	101	112	0
ZT00220854	ZT00081381	ZX5915-0214213	28	31	0
ZT00220855	ZT00081381	ZX5915-0214213	85	84	0
ZT00220856	ZT00081381	ZX5915-0214213	88	107	2
ZT00220857	ZT00081381	ZX5915-0214213	106	122	0
ZT00220858	ZT00081381	ZX5915-0214213	86	83	0
ZT00220859	ZT00081381	ZX5915-0214213	68	59	0
ZT00220860	ZT00081381	ZX5915-0214213	85	105	0
ZT00220861	ZT00081381	ZX5915-0214213	146	140	1
ZT00220862	ZT00081381	ZX5915-0214213	157	163	0
ZT00220863	ZT00081381	ZX5915-0214213	87	126	0
ZT00220864	ZT00081381	ZX5915-0214213	98	97	0
ZT00220865	ZT00081381	ZX5915-0214213	123	12	2
ZT00220866	ZT00081381	ZX5915-0214213	143	150	0
ZT00220867	ZT00081381	ZX5915-0214213	85	108	1
ZT00220868	ZT00081381	ZX5915-0214213	102	128	0
ZT00220869	ZT00081381	ZX5915-0214213	135	112	0
ZT00220870	ZT00081381	ZX5915-0214213	120	124	0
ZT00220871	ZT00081381	ZX5915-0214213	138	153	0
ZT00220872	ZT00081381	ZX5915-0214213	183	215	0
ZT00220873	ZT00081381	ZX5915-0214213	94	131	0
ZT00247098	ZT00081386	ZX5895-0210424	74	92	0
ZT00247099	ZT00081386	ZX5895-0210424	145	113	0
ZT00247100	ZT00081386	ZX5895-0210424	154	177	2
ZT00247101	ZT00081386	ZX5895-0210424	107	109	0
ZT00247102	ZT00081386	ZX5895-0210424	106	123	0
ZT00247103	ZT00081386	ZX5895-0210424	104	95	0
ZT00247104	ZT00081386	ZX5895-0210424	112	135	0
ZT00247105	ZT00081386	ZX5895-0210424	78	66	0
ZT00247106	ZT00081386	ZX5895-0210424	107	118	0
ZT00247107	ZT00081386	ZX5895-0210424	142	147	0
ZT00247108	ZT00081386	ZX5895-0210424	104	116	0
ZT00247109	ZT00081386	ZX5895-0210424	107	139	0
ZT00247110	ZT00081386	ZX5895-0210424	137	147	0
ZT00247111	ZT00081386	ZX5895-0210424	124	122	0
ZT00247112	ZT00081386	ZX5895-0210424	120	129	0
ZT00247113	ZT00081386	ZX5895-0210424	116	115	0
ZT00247114	ZT00081386	ZX5895-0210424	66	68	0
ZT00247115	ZT00081386	ZX5895-0210424	102	107	0
ZT00247116	ZT00081386	ZX5895-0210424	120	125	0
ZT00247117	ZT00081386	ZX5895-0210424	82	74	0
ZT00247118	ZT00081386	ZX5895-0210424	58	65	0
ZT00247119	ZT00081386	ZX5895-0210424	106	134	0
ZT00247120	ZT00081386	ZX5895-0210424	62	71	0
ZT00247121	ZT00081386	ZX5895-0210424	117	146	0
ZT00247122	ZT00081386	ZX5895-0210424	73	82	0
ZT00247123	ZT00081386	ZX5895-0210424	59	50	0
ZT00247124	ZT00081386	ZX5895-0210424	101	114	0
ZT00247125	ZT00081386	ZX5895-0210424	86	105	0
ZT00247126	ZT00081386	ZX5895-0210424	100	120	0
ZT00247127	ZT00081386	ZX5895-0210424	136	125	0
ZT00247128	ZT00081386	ZX5895-0210424	125	125	0
ZT00247129	ZT00081386	ZX5895-0210424	127	152	1
ZT00247130	ZT00081386	ZX5895-0210424	123	109	0
ZT00247131	ZT00081386	ZX5895-0210424	106	107	0
ZT00247132	ZT00081386	ZX5895-0210424	122	94	0
ZT00247133	ZT00081386	ZX5895-0210424	126	113	0
ZT00247134	ZT00081386	ZX5895-0210424	127	110	0
ZT00247135	ZT00081386	ZX5895-0210424	104	100	0
ZT00247136	ZT00081386	ZX5895-0210424	69	70	0
ZT00247137	ZT00081386	ZX5895-0210424	163	159	0
ZT00247138	ZT00081386	ZX5895-0210424	93	96	0
ZT00247139	ZT00081386	ZX5895-0210424	153	146	0
ZT00247140	ZT00081386	ZX5895-0210424	66	63	0
ZT00247141	ZT00081386	ZX5895-0210424	89	95	0
ZT00247142	ZT00081386	ZX5895-0210424	387	450	0
ZT00247143	ZT00081386	ZX5895-0210424	99	106	1
ZT00247144	ZT00081386	ZX5895-0210424	82	69	1
ZT00247145	ZT00081386	ZX5895-0210424	111	101	0
ZT00247146	ZT00081386	ZX5895-0210424	75	91	1
ZT00247147	ZT00081386	ZX5895-0210424	91	83	0
ZT00247148	ZT00081386	ZX5895-0210424	83	80	0
ZT00247195	ZT00081386	ZX5895-0210424	134	125	0
ZT00247196	ZT00081386	ZX5895-0210424	86	99	0
ZT00247198	ZT00081386	ZX5895-0210424	96	106	0
ZT00247199	ZT00081386	ZX5895-0210424	44	58	0
ZT00247200	ZT00081386	ZX5895-0210424	24	22	0
ZT00247201	ZT00081386	ZX5895-0210424	72	87	1
ZT00247202	ZT00081386	ZX5895-0210424	74	75	0
ZT00247203	ZT00081386	ZX5895-0210424	26	48	0
ZT00247204	ZT00081386	ZX5895-0210424	121	112	2
ZT00247205	ZT00081386	ZX5895-0210424	104	103	0
ZT00247206	ZT00081386	ZX5895-0210424	100	105	0
ZT00247207	ZT00081386	ZX5895-0210424	54	52	0
ZT00247208	ZT00081386	ZX5895-0210424	66	81	0
ZT00247209	ZT00081386	ZX5895-0210424	133	114	2
ZT00247210	ZT00081386	ZX5895-0210424	71	75	0
ZT00247211	ZT00081386	ZX5895-0210424	12	16	0
ZT00247212	ZT00081386	ZX5895-0210424	123	117	0
ZT00247213	ZT00081386	ZX5895-0210424	65	83	0
ZT00247214	ZT00081386	ZX5895-0210424	113	98	0
ZT00247215	ZT00081386	ZX5895-0210424	45	50	1
ZT00247216	ZT00081386	ZX5895-0210424	118	125	0
ZT00247217	ZT00081386	ZX5895-0210424	144	133	0
ZT00247218	ZT00081386	ZX5895-0210424	93	95	3
ZT00247219	ZT00081386	ZX5895-0210424	53	71	0
ZT00247220	ZT00081386	ZX5895-0210424	82	69	0
ZT00247221	ZT00081386	ZX5895-0210424	141	180	0
ZT00247222	ZT00081386	ZX5895-0210424	129	120	1
ZT00247223	ZT00081386	ZX5895-0210424	78	80	0
ZT00247224	ZT00081386	ZX5895-0210424	75	90	0
ZT00247225	ZT00081386	ZX5895-0210424	48	51	0
ZT00247226	ZT00081386	ZX5895-0210424	50	46	0
ZT00247227	ZT00081386	ZX5895-0210424	89	85	0
ZT00247228	ZT00081386	ZX5895-0210424	50	50	0
ZT00247229	ZT00081386	ZX5895-0210424	30	29	0
ZT00247230	ZT00081386	ZX5895-0210424	109	100	0
ZT00247231	ZT00081386	ZX5895-0210424	95	94	0
ZT00247232	ZT00081386	ZX5895-0210424	0	91	0
ZT00247233	ZT00081386	ZX5895-0210424	127	152	0
ZT00247234	ZT00081386	ZX5895-0210424	100	86	0
ZT00247235	ZT00081386	ZX5895-0210424	15	27	0
ZT00247236	ZT00081386	ZX5895-0210424	67	60	0
ZT00247237	ZT00081386	ZX5895-0210424	74	68	0
ZT00247238	ZT00081386	ZX5895-0210424	121	101	0
ZT00247239	ZT00081386	ZX5895-0210424	103	105	1
ZT00247240	ZT00081386	ZX5895-0210424	85	89	0
ZT00247241	ZT00081386	ZX5895-0210424	85	72	0
ZT00247242	ZT00081386	ZX5895-0210424	49	46	0
ZT00247243	ZT00081386	ZX5895-0210424	708	613	0
ZT00238702	ZT00081435	ZX5915-0214370	95	97	1
ZT00238703	ZT00081435	ZX5915-0214370	85	94	0
ZT00238704	ZT00081435	ZX5915-0214370	103	95	0
ZT00238705	ZT00081435	ZX5915-0214370	91	79	1
ZT00238706	ZT00081435	ZX5915-0214370	72	87	0
ZT00238707	ZT00081435	ZX5915-0214370	98	118	1
ZT00238708	ZT00081435	ZX5915-0214370	114	108	0
ZT00238709	ZT00081435	ZX5915-0214370	74	70	0
ZT00238710	ZT00081435	ZX5915-0214370	76	100	1
ZT00238711	ZT00081435	ZX5915-0214370	41	35	0
ZT00238712	ZT00081435	ZX5915-0214370	81	61	0
ZT00238713	ZT00081435	ZX5915-0214370	130	143	1
ZT00238714	ZT00081435	ZX5915-0214370	46	52	0
ZT00238715	ZT00081435	ZX5915-0214370	116	146	2
ZT00238716	ZT00081435	ZX5915-0214370	109	111	0
ZT00238717	ZT00081435	ZX5915-0214370	50	77	0
ZT00238718	ZT00081435	ZX5915-0214370	63	69	0
ZT00238719	ZT00081435	ZX5915-0214370	84	75	0
ZT00238720	ZT00081435	ZX5915-0214370	70	63	0
ZT00238721	ZT00081435	ZX5915-0214370	141	166	0
ZT00238722	ZT00081435	ZX5915-0214370	138	141	0
ZT00238723	ZT00081435	ZX5915-0214370	37	35	0
ZT00238724	ZT00081435	ZX5915-0214370	66	83	0
ZT00238725	ZT00081435	ZX5915-0214370	65	77	0
ZT00238726	ZT00081435	ZX5915-0214370	106	145	0
ZT00238727	ZT00081435	ZX5915-0214370	15	13	0
ZT00238728	ZT00081435	ZX5915-0214370	130	151	0
ZT00238729	ZT00081435	ZX5915-0214370	16	11	0
ZT00238730	ZT00081435	ZX5915-0214370	97	104	0
ZT00238731	ZT00081435	ZX5915-0214370	7	13	0
ZT00238732	ZT00081435	ZX5915-0214370	56	84	0
ZT00238733	ZT00081435	ZX5915-0214370	117	106	1
ZT00238734	ZT00081435	ZX5915-0214370	6	12	0
ZT00238735	ZT00081435	ZX5915-0214370	100	135	0
ZT00238736	ZT00081435	ZX5915-0214370	103	109	0
ZT00238737	ZT00081435	ZX5915-0214370	97	104	0
ZT00238738	ZT00081435	ZX5915-0214370	37	45	0
ZT00238739	ZT00081435	ZX5915-0214370	65	91	0
ZT00238740	ZT00081435	ZX5915-0214370	81	63	2
ZT00238741	ZT00081435	ZX5915-0214370	73	57	0
ZT00238742	ZT00081435	ZX5915-0214370	53	61	0
ZT00238743	ZT00081435	ZX5915-0214370	129	119	0
ZT00238744	ZT00081435	ZX5915-0214370	84	71	0
ZT00238745	ZT00081435	ZX5915-0214370	113	127	2
ZT00238746	ZT00081435	ZX5915-0214370	142	137	0
ZT00238747	ZT00081435	ZX5915-0214370	78	81	0
ZT00238748	ZT00081435	ZX5915-0214370	88	61	0
ZT00238749	ZT00081435	ZX5915-0214370	66	67	0
ZT00238894	ZT00081435	ZX5915-0214370	49	61	0
ZT00238895	ZT00081435	ZX5915-0214370	48	60	0
ZT00238896	ZT00081435	ZX5915-0214370	636	580	0
ZT00238897	ZT00081435	ZX5915-0214370	56	58	0
ZT00238898	ZT00081435	ZX5915-0214370	55	58	1
ZT00238899	ZT00081435	ZX5915-0214370	52	62	0
ZT00238900	ZT00081435	ZX5915-0214370	89	75	0
ZT00238901	ZT00081435	ZX5915-0214370	68	76	0
ZT00238902	ZT00081435	ZX5915-0214370	48	50	2
ZT00238903	ZT00081435	ZX5915-0214370	38	42	0
ZT00238904	ZT00081435	ZX5915-0214370	51	82	1
ZT00238905	ZT00081435	ZX5915-0214370	85	67	0
ZT00238906	ZT00081435	ZX5915-0214370	92	71	0
ZT00238907	ZT00081435	ZX5915-0214370	77	66	0
ZT00238908	ZT00081435	ZX5915-0214370	33	35	0
ZT00238909	ZT00081435	ZX5915-0214370	36	42	0
ZT00238910	ZT00081435	ZX5915-0214370	32	29	0
ZT00238911	ZT00081435	ZX5915-0214370	35	55	2
ZT00238912	ZT00081435	ZX5915-0214370	70	79	0
ZT00238913	ZT00081435	ZX5915-0214370	83	88	0
ZT00238914	ZT00081435	ZX5915-0214370	28	34	0
ZT00238915	ZT00081435	ZX5915-0214370	50	65	1
ZT00238916	ZT00081435	ZX5915-0214370	66	56	2
ZT00238917	ZT00081435	ZX5915-0214370	31	22	0
ZT00238918	ZT00081435	ZX5915-0214370	25	29	0
ZT00238919	ZT00081435	ZX5915-0214370	15	27	0
ZT00238920	ZT00081435	ZX5915-0214370	31	50	0
ZT00238921	ZT00081435	ZX5915-0214370	12	12	0
ZT00238922	ZT00081435	ZX5915-0214370	97	85	0
ZT00238923	ZT00081435	ZX5915-0214370	36	47	0
ZT00238924	ZT00081435	ZX5915-0214370	124	135	0
ZT00238925	ZT00081435	ZX5915-0214370	31	37	1
ZT00238926	ZT00081435	ZX5915-0214370	40	48	0
ZT00238927	ZT00081435	ZX5915-0214370	61	92	0
ZT00235536	ZT00081463	ZX5895-0210424	67	71	0
ZT00235619	ZT00081463	ZX5895-0210424	72	58	0
ZT00235662	ZT00081463	ZX5895-0210424	57	54	0
ZT00235663	ZT00081463	ZX5895-0210424	581	695	1
ZT00235664	ZT00081463	ZX5895-0210424	19	21	0
ZT00235665	ZT00081463	ZX5895-0210424	27	26	1
ZT00235666	ZT00081463	ZX5895-0210424	118	138	0
ZT00235667	ZT00081463	ZX5895-0210424	58	68	1
ZT00235668	ZT00081463	ZX5895-0210424	122	130	0
ZT00235669	ZT00081463	ZX5895-0210424	33	49	0
ZT00235670	ZT00081463	ZX5895-0210424	39	50	0
ZT00235671	ZT00081463	ZX5895-0210424	69	71	0
ZT00235672	ZT00081463	ZX5895-0210424	75	68	0
ZT00235673	ZT00081463	ZX5895-0210424	85	94	0
ZT00235674	ZT00081463	ZX5895-0210424	91	74	0
ZT00235675	ZT00081463	ZX5895-0210424	75	76	0
ZT00235676	ZT00081463	ZX5895-0210424	68	68	0
ZT00235677	ZT00081463	ZX5895-0210424	49	0	0
ZT00235678	ZT00081463	ZX5895-0210424	32	30	0
ZT00235679	ZT00081463	ZX5895-0210424	68	83	0
ZT00235680	ZT00081463	ZX5895-0210424	41	43	0
ZT00235681	ZT00081463	ZX5895-0210424	28	31	0
ZT00235682	ZT00081463	ZX5895-0210424	26	41	0
ZT00235683	ZT00081463	ZX5895-0210424	31	40	0
ZT00235684	ZT00081463	ZX5895-0210424	50	56	0
ZT00235685	ZT00081463	ZX5895-0210424	115	101	0
ZT00235686	ZT00081463	ZX5895-0210424	34	33	0
ZT00235687	ZT00081463	ZX5895-0210424	40	46	0
ZT00235688	ZT00081463	ZX5895-0210424	46	49	0
ZT00235689	ZT00081463	ZX5895-0210424	37	50	0
ZT00235690	ZT00081463	ZX5895-0210424	121	147	0
ZT00235691	ZT00081463	ZX5895-0210424	90	107	0
ZT00235692	ZT00081463	ZX5895-0210424	21	83	1
ZT00235693	ZT00081463	ZX5895-0210424	130	129	1
ZT00235694	ZT00081463	ZX5895-0210424	111	108	0
ZT00235695	ZT00081463	ZX5895-0210424	50	63	0
ZT00235696	ZT00081463	ZX5895-0210424	89	99	0
ZT00235697	ZT00081463	ZX5895-0210424	65	68	0
ZT00235698	ZT00081463	ZX5895-0210424	74	79	0
ZT00235699	ZT00081463	ZX5895-0210424	71	79	0
ZT00235700	ZT00081463	ZX5895-0210424	139	117	1
ZT00235701	ZT00081463	ZX5895-0210424	513	400	3
ZT00235702	ZT00081463	ZX5895-0210424	179	127	0
ZT00235703	ZT00081463	ZX5895-0210424	64	74	1
ZT00235704	ZT00081463	ZX5895-0210424	121	110	1
ZT00235705	ZT00081463	ZX5895-0210424	120	109	1
ZT00235706	ZT00081463	ZX5895-0210424	83	78	0
ZT00235707	ZT00081463	ZX5895-0210424	86	81	1
ZT00235708	ZT00081463	ZX5895-0210424	40	31	0
ZT00235709	ZT00081463	ZX5895-0210424	41	37	0
ZT00235710	ZT00081463	ZX5895-0210424	18	17	0
ZT00235711	ZT00081463	ZX5895-0210424	67	76	2
ZT00235712	ZT00081463	ZX5895-0210424	77	76	0
ZT00235713	ZT00081463	ZX5895-0210424	36	32	0
ZT00235714	ZT00081463	ZX5895-0210424	81	72	1
ZT00235715	ZT00081463	ZX5895-0210424	92	83	0
ZT00235716	ZT00081463	ZX5895-0210424	9	5	0
ZT00235717	ZT00081463	ZX5895-0210424	22	20	0
ZT00235718	ZT00081463	ZX5895-0210424	132	133	0
ZT00235719	ZT00081463	ZX5895-0210424	0	0	0
ZT00235720	ZT00081463	ZX5895-0210424	60	70	0
ZT00235721	ZT00081463	ZX5895-0210424	59	73	1
ZT00235722	ZT00081463	ZX5895-0210424	45	57	0
ZT00235723	ZT00081463	ZX5895-0210424	0	105	0
ZT00235724	ZT00081463	ZX5895-0210424	28	47	0
ZT00235725	ZT00081463	ZX5895-0210424	52	54	0
ZT00235726	ZT00081463	ZX5895-0210424	59	65	0
ZT00235727	ZT00081463	ZX5895-0210424	96	113	0
ZT00235728	ZT00081463	ZX5895-0210424	146	142	0
ZT00235729	ZT00081463	ZX5895-0210424	144	174	0
ZT00235730	ZT00081463	ZX5895-0210424	113	140	0
ZT00235731	ZT00081463	ZX5895-0210424	137	149	3
ZT00235732	ZT00081463	ZX5895-0210424	140	128	0
ZT00235733	ZT00081463	ZX5895-0210424	122	134	0
ZT00235734	ZT00081463	ZX5895-0210424	51	48	0
ZT00235735	ZT00081463	ZX5895-0210424	110	123	0
ZT00235736	ZT00081463	ZX5895-0210424	78	63	0
ZT00235737	ZT00081463	ZX5895-0210424	84	0	0
ZT00235738	ZT00081463	ZX5895-0210424	98	88	0
ZT00235739	ZT00081463	ZX5895-0210424	82	97	1
ZT00235740	ZT00081463	ZX5895-0210424	118	102	1
ZT00235741	ZT00081463	ZX5895-0210424	109	97	0
ZT00235742	ZT00081463	ZX5895-0210424	57	37	0
ZT00235743	ZT00081463	ZX5895-0210424	50	61	0
ZT00235744	ZT00081463	ZX5895-0210424	70	85	0
ZT00235745	ZT00081463	ZX5895-0210424	101	100	1
ZT00235746	ZT00081463	ZX5895-0210424	58	58	1
ZT00235747	ZT00081463	ZX5895-0210424	103	131	0
ZT00235748	ZT00081463	ZX5895-0210424	96	99	0
ZT00254604	ZT00081471	ZX5495-0175019	120	23	0
ZT00254605	ZT00081471	ZX5495-0175019	131	38	1
ZT00254606	ZT00081471	ZX5495-0175019	86	0	0
ZT00254607	ZT00081471	ZX5495-0175019	92	29	0
ZT00254608	ZT00081471	ZX5495-0175019	46	1	0
ZT00254609	ZT00081471	ZX5495-0175019	121	0	0
ZT00254610	ZT00081471	ZX5495-0175019	77	5	0
ZT00254611	ZT00081471	ZX5495-0175019	75	7	0
ZT00254612	ZT00081471	ZX5495-0175019	58	14	0
ZT00254613	ZT00081471	ZX5495-0175019	36	14	0
ZT00254614	ZT00081471	ZX5495-0175019	92	14	0
ZT00254617	ZT00081471	ZX5495-0175019	63	11	0
ZT00254466	ZT00081478	ZX5895-0210552	119	131	2
ZT00254467	ZT00081478	ZX5895-0210552	121	143	2
ZT00254468	ZT00081478	ZX5895-0210552	81	59	3
ZT00254469	ZT00081478	ZX5895-0210552	111	120	4
ZT00254470	ZT00081478	ZX5895-0210552	82	107	0
ZT00254471	ZT00081478	ZX5895-0210552	39	39	0
ZT00254472	ZT00081478	ZX5895-0210552	86	98	4
ZT00254473	ZT00081478	ZX5895-0210552	50	78	0
ZT00254474	ZT00081478	ZX5895-0210552	126	117	3
ZT00254475	ZT00081478	ZX5895-0210552	73	68	2
ZT00254476	ZT00081478	ZX5895-0210552	114	79	3
ZT00254477	ZT00081478	ZX5895-0210552	46	56	0
ZT00254478	ZT00081478	ZX5895-0210552	91	96	0
ZT00254479	ZT00081478	ZX5895-0210552	146	138	3
ZT00254480	ZT00081478	ZX5895-0210552	120	85	2
ZT00254481	ZT00081478	ZX5895-0210552	50	50	0
ZT00254482	ZT00081478	ZX5895-0210552	60	57	0
ZT00254483	ZT00081478	ZX5895-0210552	73	65	1
ZT00254484	ZT00081478	ZX5895-0210552	199	208	9
ZT00254485	ZT00081478	ZX5895-0210552	35	34	7
ZT00254487	ZT00081478	ZX5895-0210552	109	102	3
ZT00254488	ZT00081478	ZX5895-0210552	36	35	0
ZT00254489	ZT00081478	ZX5895-0210552	17	16	0
ZT00254490	ZT00081478	ZX5895-0210552	83	97	0
ZT00254491	ZT00081478	ZX5895-0210552	85	113	3
ZT00254492	ZT00081478	ZX5895-0210552	53	65	3
ZT00254493	ZT00081478	ZX5895-0210552	91	74	0
ZT00254494	ZT00081478	ZX5895-0210552	73	78	0
ZT00254495	ZT00081478	ZX5895-0210552	47	35	0
ZT00254496	ZT00081478	ZX5895-0210552	75	75	0
ZT00254497	ZT00081478	ZX5895-0210552	88	98	2
ZT00254498	ZT00081478	ZX5895-0210552	45	50	0
ZT00254499	ZT00081478	ZX5895-0210552	82	90	0
ZT00254500	ZT00081478	ZX5895-0210552	54	70	0
ZT00254501	ZT00081478	ZX5895-0210552	52	54	0
ZT00254502	ZT00081478	ZX5895-0210552	48	42	0
ZT00254503	ZT00081478	ZX5895-0210552	18	34	0
ZT00254504	ZT00081478	ZX5895-0210552	91	98	4
ZT00254505	ZT00081478	ZX5895-0210552	43	36	0
ZT00254506	ZT00081478	ZX5895-0210552	50	40	3
ZT00254507	ZT00081478	ZX5895-0210552	69	55	0
ZT00254508	ZT00081478	ZX5895-0210552	50	13	0
ZT00254509	ZT00081478	ZX5895-0210552	61	60	4
ZT00232304	ZT00081554	ZX6096-0231047	95	97	0
ZT00232305	ZT00081554	ZX6096-0231047	61	41	0
ZT00232306	ZT00081554	ZX6096-0231047	8	6	0
ZT00232307	ZT00081554	ZX6096-0231047	8	9	0
ZT00232308	ZT00081554	ZX6096-0231047	153	115	1
ZT00232309	ZT00081554	ZX6096-0231047	55	47	0
ZT00232310	ZT00081554	ZX6096-0231047	47	39	0
ZT00232311	ZT00081554	ZX6096-0231047	66	62	1
ZT00232312	ZT00081554	ZX6096-0231047	29	31	0
ZT00232313	ZT00081554	ZX6096-0231047	34	23	0
ZT00232314	ZT00081554	ZX6096-0231047	77	79	0
ZT00232315	ZT00081554	ZX6096-0231047	18	24	0
ZT00232316	ZT00081554	ZX6096-0231047	80	79	1
ZT00232317	ZT00081554	ZX6096-0231047	111	122	0
ZT00232318	ZT00081554	ZX6096-0231047	33	34	0
ZT00232319	ZT00081554	ZX6096-0231047	96	83	0
ZT00232320	ZT00081554	ZX6096-0231047	103	114	0
ZT00232321	ZT00081554	ZX6096-0231047	118	111	0
ZT00232322	ZT00081554	ZX6096-0231047	100	94	0
ZT00232323	ZT00081554	ZX6096-0231047	48	45	0
ZT00232324	ZT00081554	ZX6096-0231047	84	70	0
ZT00232325	ZT00081554	ZX6096-0231047	103	98	0
ZT00232326	ZT00081554	ZX6096-0231047	54	103	0
ZT00232327	ZT00081554	ZX6096-0231047	74	133	1
ZT00232328	ZT00081554	ZX6096-0231047	150	210	0
ZT00232329	ZT00081554	ZX6096-0231047	103	128	0
ZT00232330	ZT00081554	ZX6096-0231047	30	20	0
ZT00232331	ZT00081554	ZX6096-0231047	42	50	0
ZT00232332	ZT00081554	ZX6096-0231047	105	100	0
ZT00232333	ZT00081554	ZX6096-0231047	91	126	0
ZT00232334	ZT00081554	ZX6096-0231047	79	85	0
ZT00232335	ZT00081554	ZX6096-0231047	104	108	0
ZT00232336	ZT00081554	ZX6096-0231047	93	108	0
ZT00232337	ZT00081554	ZX6096-0231047	84	87	0
ZT00232338	ZT00081554	ZX6096-0231047	32	40	0
ZT00232339	ZT00081554	ZX6096-0231047	57	59	0
ZT00220768	ZT00084283	ZX5915-0214213	98	62	0
ZT00220769	ZT00084283	ZX5915-0214213	66	82	2
ZT00220771	ZT00084283	ZX5915-0214213	75	75	0
ZT00220772	ZT00084283	ZX5915-0214213	71	67	0
ZT00220773	ZT00084283	ZX5915-0214213	39	47	0
ZT00220774	ZT00084283	ZX5915-0214213	99	90	0
ZT00220775	ZT00084283	ZX5915-0214213	125	101	1
ZT00220776	ZT00084283	ZX5915-0214213	31	25	0
ZT00220777	ZT00084283	ZX5915-0214213	72	86	0
ZT00220778	ZT00084283	ZX5915-0214213	89	89	0
ZT00220779	ZT00084283	ZX5915-0214213	126	124	5
ZT00220780	ZT00084283	ZX5915-0214213	113	111	2
ZT00220781	ZT00084283	ZX5915-0214213	85	64	2
ZT00220782	ZT00084283	ZX5915-0214213	57	50	0
ZT00220783	ZT00084283	ZX5915-0214213	26	50	0
ZT00220784	ZT00084283	ZX5915-0214213	163	141	4
ZT00220785	ZT00084283	ZX5915-0214213	70	79	0
ZT00220786	ZT00084283	ZX5915-0214213	95	110	0
ZT00220787	ZT00084283	ZX5915-0214213	83	112	0
ZT00220788	ZT00084283	ZX5915-0214213	131	108	8
ZT00220789	ZT00084283	ZX5915-0214213	123	98	2
ZT00220790	ZT00084283	ZX5915-0214213	86	95	1
ZT00220791	ZT00084283	ZX5915-0214213	95	95	2
ZT00220792	ZT00084283	ZX5915-0214213	85	113	1
ZT00220793	ZT00084283	ZX5915-0214213	90	100	0
ZT00220794	ZT00084283	ZX5915-0214213	107	117	1
ZT00220795	ZT00084283	ZX5915-0214213	110	101	1
ZT00220796	ZT00084283	ZX5915-0214213	51	70	0
ZT00220797	ZT00084283	ZX5915-0214213	61	67	0
ZT00220798	ZT00084283	ZX5915-0214213	125	112	0
ZT00220799	ZT00084283	ZX5915-0214213	33	47	0
ZT00220800	ZT00084283	ZX5915-0214213	67	76	0
ZT00220801	ZT00084283	ZX5915-0214213	64	51	1
ZT00220802	ZT00084283	ZX5915-0214213	50	61	0
ZT00220803	ZT00084283	ZX5915-0214213	76	68	0
ZT00220804	ZT00084283	ZX5915-0214213	62	56	0
ZT00220805	ZT00084283	ZX5915-0214213	0	670	5
ZT00220806	ZT00084283	ZX5915-0214213	13	14	0
ZT00220807	ZT00084283	ZX5915-0214213	51	45	1
ZT00220808	ZT00084283	ZX5915-0214213	72	78	3
ZT00220809	ZT00084283	ZX5915-0214213	73	69	0
ZT00220810	ZT00084283	ZX5915-0214213	80	93	0
ZT00220811	ZT00084283	ZX5915-0214213	52	52	0
ZT00220812	ZT00084283	ZX5915-0214213	20	22	0
ZT00220813	ZT00084283	ZX5915-0214213	20	25	0
ZT00220814	ZT00084283	ZX5915-0214213	41	59	0
ZT00220815	ZT00084283	ZX5915-0214213	30	39	0
ZT00220816	ZT00084283	ZX5915-0214213	49	50	0
ZT00228667	ZT00084301	ZX5895-0210276	70	70	0
ZT00228668	ZT00084301	ZX5895-0210276	84	98	1
ZT00228670	ZT00084301	ZX5895-0210276	100	103	0
ZT00228671	ZT00084301	ZX5895-0210276	44	34	0
ZT00228672	ZT00084301	ZX5895-0210276	71	67	0
ZT00228673	ZT00084301	ZX5895-0210276	119	98	0
ZT00228674	ZT00084301	ZX5895-0210276	93	85	0
ZT00228675	ZT00084301	ZX5895-0210276	68	64	0
ZT00228676	ZT00084301	ZX5895-0210276	151	141	0
ZT00228677	ZT00084301	ZX5895-0210276	40	45	0
ZT00228678	ZT00084301	ZX5895-0210276	56	57	0
ZT00228679	ZT00084301	ZX5895-0210276	109	126	1
ZT00228680	ZT00084301	ZX5895-0210276	72	84	0
ZT00228681	ZT00084301	ZX5895-0210276	130	148	0
ZT00228682	ZT00084301	ZX5895-0210276	88	103	0
ZT00228683	ZT00084301	ZX5895-0210276	102	99	0
ZT00228684	ZT00084301	ZX5895-0210276	106	80	0
ZT00228685	ZT00084301	ZX5895-0210276	85	101	0
ZT00228686	ZT00084301	ZX5895-0210276	93	109	0
ZT00228687	ZT00084301	ZX5895-0210276	60	66	0
ZT00228688	ZT00084301	ZX5895-0210276	95	99	0
ZT00228689	ZT00084301	ZX5895-0210276	65	70	0
ZT00228690	ZT00084301	ZX5895-0210276	35	29	0
ZT00228691	ZT00084301	ZX5895-0210276	88	83	0
ZT00228631	ZT00086574	ZX6156-0238825	91	88	0
ZT00228632	ZT00086574	ZX6156-0238825	83	69	0
ZT00228634	ZT00086574	ZX6156-0238825	165	161	0
ZT00228635	ZT00086574	ZX6156-0238825	26	22	0
ZT00228636	ZT00086574	ZX6156-0238825	94	125	1
ZT00228637	ZT00086574	ZX6156-0238825	66	62	0
ZT00228638	ZT00086574	ZX6156-0238825	60	63	0
ZT00228639	ZT00086574	ZX6156-0238825	73	90	0
ZT00228640	ZT00086574	ZX6156-0238825	88	98	0
ZT00228641	ZT00086574	ZX6156-0238825	70	67	0
ZT00228642	ZT00086574	ZX6156-0238825	106	89	0
ZT00228643	ZT00086574	ZX6156-0238825	61	48	0
ZT00228644	ZT00086574	ZX6156-0238825	68	52	0
ZT00228645	ZT00086574	ZX6156-0238825	44	39	0
ZT00228646	ZT00086574	ZX6156-0238825	49	46	0
ZT00228647	ZT00086574	ZX6156-0238825	12	16	0
ZT00228648	ZT00086574	ZX6156-0238825	128	133	0
ZT00228649	ZT00086574	ZX6156-0238825	50	63	0
ZT00228650	ZT00086574	ZX6156-0238825	89	80	0
ZT00228651	ZT00086574	ZX6156-0238825	88	98	0
ZT00228652	ZT00086574	ZX6156-0238825	30	35	0
ZT00228653	ZT00086574	ZX6156-0238825	45	50	0
ZT00228654	ZT00086574	ZX6156-0238825	35	50	0
ZT00228655	ZT00086574	ZX6156-0238825	45	45	0
ZT00228656	ZT00086574	ZX6156-0238825	70	63	0
ZT00228657	ZT00086574	ZX6156-0238825	41	55	0
ZT00228658	ZT00086574	ZX6156-0238825	104	110	0
ZT00228659	ZT00086574	ZX6156-0238825	66	76	0
ZT00228660	ZT00086574	ZX6156-0238825	150	162	0
ZT00228661	ZT00086574	ZX6156-0238825	77	124	0
ZT00228662	ZT00086574	ZX6156-0238825	29	44	0
ZT00228663	ZT00086574	ZX6156-0238825	47	64	0
ZT00228664	ZT00086574	ZX6156-0238825	63	84	0
ZT00228665	ZT00086574	ZX6156-0238825	69	100	1
ZT00228666	ZT00086574	ZX6156-0238825	106	99	0
ZT00228669	ZT00086574	ZX6156-0238825	64	72	0
ZT00228914	ZT00090359	ZX5895-0210311	148	157	0
ZT00228915	ZT00090359	ZX5895-0210311	142	134	0
ZT00228916	ZT00090359	ZX5895-0210311	240	250	2
ZT00228917	ZT00090359	ZX5895-0210311	137	158	0
ZT00228918	ZT00090359	ZX5895-0210311	108	97	0
ZT00228920	ZT00090359	ZX5895-0210311	109	124	0
ZT00228921	ZT00090359	ZX5895-0210311	92	68	1
ZT00228922	ZT00090359	ZX5895-0210311	120	129	0
ZT00228923	ZT00090359	ZX5895-0210311	264	0	0
ZT00228924	ZT00090359	ZX5895-0210311	110	95	1
ZT00228925	ZT00090359	ZX5895-0210311	113	118	0
ZT00228926	ZT00090359	ZX5895-0210311	242	0	0
ZT00228927	ZT00090359	ZX5895-0210311	79	74	0
ZT00228928	ZT00090359	ZX5895-0210311	94	104	0
ZT00228929	ZT00090359	ZX5895-0210311	91	97	1
ZT00228930	ZT00090359	ZX5895-0210311	125	129	1
ZT00228931	ZT00090359	ZX5895-0210311	100	84	0
ZT00228932	ZT00090359	ZX5895-0210311	100	102	0
ZT00228933	ZT00090359	ZX5895-0210311	110	114	0
ZT00228934	ZT00090359	ZX5895-0210311	84	85	0
ZT00228935	ZT00090359	ZX5895-0210311	50	48	0
ZT00228936	ZT00090359	ZX5895-0210311	77	92	0
ZT00228937	ZT00090359	ZX5895-0210311	99	81	0
ZT00228938	ZT00090359	ZX5895-0210311	74	66	0
ZT00228939	ZT00090359	ZX5895-0210311	63	72	0
ZT00228940	ZT00090359	ZX5895-0210311	32	36	0
ZT00228941	ZT00090359	ZX5895-0210311	47	36	0
ZT00228942	ZT00090359	ZX5895-0210311	57	50	0
ZT00228943	ZT00090359	ZX5895-0210311	180	139	0
ZT00228944	ZT00090359	ZX5895-0210311	102	92	0
ZT00228945	ZT00090359	ZX5895-0210311	135	129	1
ZT00228946	ZT00090359	ZX5895-0210311	109	119	0
ZT00228947	ZT00090359	ZX5895-0210311	144	132	0
ZT00228948	ZT00090359	ZX5895-0210311	117	110	0
ZT00228949	ZT00090359	ZX5895-0210311	102	131	0
ZT00228950	ZT00090359	ZX5895-0210311	300	322	0
ZT00228951	ZT00090359	ZX5895-0210311	122	146	1
ZT00228952	ZT00090359	ZX5895-0210311	218	0	0
ZT00228953	ZT00090359	ZX5895-0210311	103	123	0
ZT00228954	ZT00090359	ZX5895-0210311	118	120	0
ZT00228955	ZT00090359	ZX5895-0210311	95	133	0
ZT00228956	ZT00090359	ZX5895-0210311	104	110	0
ZT00228957	ZT00090359	ZX5895-0210311	64	73	0
ZT00228958	ZT00090359	ZX5895-0210311	69	80	0
ZT00228959	ZT00090359	ZX5895-0210311	149	113	0
ZT00228960	ZT00090359	ZX5895-0210311	112	115	0
ZT00228963	ZT00090359	ZX5895-0210311	81	86	0
ZT00220817	ZT00092084	ZX5895-0212152	73	86	0
ZT00220818	ZT00092084	ZX5895-0212152	134	136	0
ZT00220819	ZT00092084	ZX5895-0212152	9	24	0
ZT00220820	ZT00092084	ZX5895-0212152	133	58	0
ZT00220821	ZT00092084	ZX5895-0212152	129	146	0
ZT00220822	ZT00092084	ZX5895-0212152	120	110	0
ZT00220823	ZT00092084	ZX5895-0212152	104	66	0
ZT00220824	ZT00092084	ZX5895-0212152	160	111	0
ZT00220825	ZT00092084	ZX5895-0212152	144	135	0
ZT00220826	ZT00092084	ZX5895-0212152	162	106	0
ZT00220827	ZT00092084	ZX5895-0212152	113	81	0
ZT00220828	ZT00092084	ZX5895-0212152	79	75	0
ZT00220829	ZT00092084	ZX5895-0212152	38	39	0
ZT00220830	ZT00092084	ZX5895-0212152	138	92	0
ZT00220874	ZT00092084	ZX5895-0212152	78	99	0
ZT00220875	ZT00092084	ZX5895-0212152	138	105	0
ZT00221013	ZT00092084	ZX5895-0212152	95	76	0
ZT00221014	ZT00092084	ZX5895-0212152	107	47	0
ZT00221015	ZT00092084	ZX5895-0212152	47	51	0
ZT00221016	ZT00092084	ZX5895-0212152	105	112	0
ZT00221062	ZT00092084	ZX5895-0212152	174	151	0
ZT00221063	ZT00092084	ZX5895-0212152	166	156	0
ZT00221087	ZT00092084	ZX5895-0212152	121	115	0
ZT00221088	ZT00092084	ZX5895-0212152	144	107	0
ZT00221091	ZT00092084	ZX5895-0212152	72	81	0
ZT00228516	ZT00092084	ZX5895-0212152	120	108	0
ZT00228520	ZT00092084	ZX5895-0212152	190	99	0
ZT00228521	ZT00092084	ZX5895-0212152	111	84	0
ZT00228522	ZT00092084	ZX5895-0212152	137	67	0
ZT00228523	ZT00092084	ZX5895-0212152	62	62	0
ZT00228524	ZT00092084	ZX5895-0212152	70	23	0
ZT00228525	ZT00092084	ZX5895-0212152	70	66	0
ZT00228526	ZT00092084	ZX5895-0212152	50	36	0
ZT00228527	ZT00092084	ZX5895-0212152	103	53	0
ZT00228528	ZT00092084	ZX5895-0212152	458	245	0
ZT00228529	ZT00092084	ZX5895-0212152	27	17	0
ZT00228530	ZT00092084	ZX5895-0212152	18	4	0
ZT00228531	ZT00092084	ZX5895-0212152	129	72	0
ZT00228532	ZT00092084	ZX5895-0212152	83	76	0
ZT00228533	ZT00092084	ZX5895-0212152	137	100	0
ZT00228534	ZT00092084	ZX5895-0212152	79	31	0
ZT00228535	ZT00092084	ZX5895-0212152	50	20	0
ZT00228536	ZT00092084	ZX5895-0212152	134	87	0
ZT00228537	ZT00092084	ZX5895-0212152	96	9	0
ZT00228538	ZT00092084	ZX5895-0212152	60	31	0
ZT00221064	ZT00092283	ZX7435-0324651	140	156	5
ZT00221065	ZT00092283	ZX7435-0324651	220	63	0
ZT00221066	ZT00092283	ZX7435-0324651	38	51	0
ZT00221067	ZT00092283	ZX7435-0324651	300	13	0
ZT00221068	ZT00092283	ZX7435-0324651	74	137	0
ZT00221069	ZT00092283	ZX7435-0324651	164	90	1
ZT00221070	ZT00092283	ZX7435-0324651	157	144	1
ZT00221071	ZT00092283	ZX7435-0324651	143	38	1
ZT00221072	ZT00092283	ZX7435-0324651	38	45	1
ZT00221073	ZT00092283	ZX7435-0324651	108	95	1
ZT00221074	ZT00092283	ZX7435-0324651	55	41	2
ZT00221075	ZT00092283	ZX7435-0324651	65	71	1
ZT00221076	ZT00092283	ZX7435-0324651	39	45	0
ZT00221077	ZT00092283	ZX7435-0324651	43	135	3
ZT00221078	ZT00092283	ZX7435-0324651	161	133	6
ZT00221079	ZT00092283	ZX7435-0324651	75	211	3
ZT00221080	ZT00092283	ZX7435-0324651	42	203	0
ZT00221081	ZT00092283	ZX7435-0324651	46	16	0
ZT00221082	ZT00092283	ZX7435-0324651	111	135	0
ZT00221083	ZT00092283	ZX7435-0324651	86	174	3
ZT00221084	ZT00092283	ZX7435-0324651	207	226	5
ZT00221085	ZT00092283	ZX7435-0324651	195	55	0
ZT00221086	ZT00092283	ZX7435-0324651	67	165	2
ZT00261460	ZT00092283	ZX7435-0324651	125	117	0
ZT00261461	ZT00092283	ZX7435-0324651	79	114	6
ZT00261462	ZT00092283	ZX7435-0324651	42	154	0
ZT00261463	ZT00092283	ZX7435-0324651	159	49	0
ZT00261464	ZT00092283	ZX7435-0324651	57	50	4
ZT00261465	ZT00092283	ZX7435-0324651	88	98	0
ZT00261466	ZT00092283	ZX7435-0324651	111	39	0
ZT00261467	ZT00092283	ZX7435-0324651	73	81	0
ZT00261468	ZT00092283	ZX7435-0324651	18	32	1
ZT00261469	ZT00092283	ZX7435-0324651	33	47	1
ZT00261470	ZT00092283	ZX7435-0324651	32	126	2
ZT00261471	ZT00092283	ZX7435-0324651	112	102	1
ZT00261472	ZT00092283	ZX7435-0324651	55	65	3
ZT00261473	ZT00092283	ZX7435-0324651	83	185	2
ZT00261474	ZT00092283	ZX7435-0324651	61	171	5
ZT00261475	ZT00092283	ZX7435-0324651	116	150	2
ZT00261476	ZT00092283	ZX7435-0324651	92	121	3
ZT00261477	ZT00092283	ZX7435-0324651	99	96	1
ZT00264280	ZT00092283	ZX7435-0324651	43	77	1
ZT00264281	ZT00092283	ZX7435-0324651	38	165	2
ZT00264282	ZT00092283	ZX7435-0324651	79	206	7
ZT00264283	ZT00092283	ZX7435-0324651	39	39	1
ZT00264284	ZT00092283	ZX7435-0324651	116	110	0
ZT00264285	ZT00092283	ZX7435-0324651	0	291	2
ZT00264286	ZT00092283	ZX7435-0324651	50	172	1
ZT00235929	ZT00093918	ZX7597-0335444	60	75	0
ZT00235930	ZT00093918	ZX7597-0335444	17	17	0
ZT00235931	ZT00093918	ZX7597-0335444	6	31	0
ZT00235932	ZT00093918	ZX7597-0335444	22	34	0
ZT00235933	ZT00093918	ZX7597-0335444	33	29	0
ZT00235934	ZT00093918	ZX7597-0335444	23	60	0
ZT00235935	ZT00093918	ZX7597-0335444	44	63	0
ZT00235936	ZT00093918	ZX7597-0335444	57	66	0
ZT00235937	ZT00093918	ZX7597-0335444	28	48	0
ZT00235938	ZT00093918	ZX7597-0335444	13	19	0
ZT00235939	ZT00093918	ZX7597-0335444	35	50	0
ZT00235940	ZT00093918	ZX7597-0335444	50	58	0
ZT00235941	ZT00093918	ZX7597-0335444	41	62	0
ZT00235942	ZT00093918	ZX7597-0335444	76	109	0
ZT00235943	ZT00093918	ZX7597-0335444	57	101	0
ZT00235944	ZT00093918	ZX7597-0335444	46	66	0
ZT00235945	ZT00093918	ZX7597-0335444	47	84	0
ZT00235946	ZT00093918	ZX7597-0335444	7	10	0
ZT00235947	ZT00093918	ZX7597-0335444	76	115	0
ZT00235948	ZT00093918	ZX7597-0335444	41	33	0
ZT00235949	ZT00093918	ZX7597-0335444	5	13	0
ZT00235950	ZT00093918	ZX7597-0335444	78	100	0
ZT00235951	ZT00093918	ZX7597-0335444	2	4	0
ZT00235952	ZT00093918	ZX7597-0335444	33	50	0
ZT00235953	ZT00093918	ZX7597-0335444	73	87	0
ZT00235954	ZT00093918	ZX7597-0335444	76	45	0
ZT00235955	ZT00093918	ZX7597-0335444	75	79	0
ZT00235956	ZT00093918	ZX7597-0335444	120	159	0
ZT00235957	ZT00093918	ZX7597-0335444	59	105	0
ZT00235958	ZT00093918	ZX7597-0335444	30	42	0
ZT00235959	ZT00093918	ZX7597-0335444	97	78	0
ZT00235960	ZT00093918	ZX7597-0335444	73	82	0
ZT00235961	ZT00093918	ZX7597-0335444	41	46	0
ZT00235962	ZT00093918	ZX7597-0335444	18	26	0
ZT00235963	ZT00093918	ZX7597-0335444	112	76	0
ZT00235964	ZT00093918	ZX7597-0335444	98	92	0
ZT00235965	ZT00093918	ZX7597-0335444	85	106	0
ZT00235966	ZT00093918	ZX7597-0335444	53	24	0
ZT00235968	ZT00093918	ZX7597-0335444	54	59	0
ZT00235969	ZT00093918	ZX7597-0335444	56	71	0
ZT00247149	ZT00094682	ZX7597-0335240	90	100	1
ZT00247150	ZT00094682	ZX7597-0335240	108	102	0
ZT00247151	ZT00094682	ZX7597-0335240	86	100	2
ZT00247152	ZT00094682	ZX7597-0335240	78	81	0
ZT00247153	ZT00094682	ZX7597-0335240	74	64	1
ZT00247154	ZT00094682	ZX7597-0335240	57	50	1
ZT00247155	ZT00094682	ZX7597-0335240	105	108	0
ZT00247156	ZT00094682	ZX7597-0335240	95	101	0
ZT00247157	ZT00094682	ZX7597-0335240	57	74	0
ZT00247158	ZT00094682	ZX7597-0335240	40	42	0
ZT00247159	ZT00094682	ZX7597-0335240	80	102	2
ZT00247160	ZT00094682	ZX7597-0335240	16	16	0
ZT00247161	ZT00094682	ZX7597-0335240	86	95	1
ZT00247162	ZT00094682	ZX7597-0335240	126	155	0
ZT00247163	ZT00094682	ZX7597-0335240	50	50	0
ZT00247164	ZT00094682	ZX7597-0335240	74	87	0
ZT00247165	ZT00094682	ZX7597-0335240	94	81	0
ZT00247166	ZT00094682	ZX7597-0335240	35	34	0
ZT00247167	ZT00094682	ZX7597-0335240	74	80	1
ZT00247168	ZT00094682	ZX7597-0335240	73	85	0
ZT00247169	ZT00094682	ZX7597-0335240	54	66	0
ZT00247170	ZT00094682	ZX7597-0335240	47	72	0
ZT00247171	ZT00094682	ZX7597-0335240	121	108	0
ZT00247172	ZT00094682	ZX7597-0335240	137	185	0
ZT00247173	ZT00094682	ZX7597-0335240	161	150	2
ZT00247174	ZT00094682	ZX7597-0335240	89	77	1
ZT00247175	ZT00094682	ZX7597-0335240	85	82	0
ZT00247176	ZT00094682	ZX7597-0335240	22	35	0
ZT00247177	ZT00094682	ZX7597-0335240	45	48	0
ZT00247178	ZT00094682	ZX7597-0335240	75	74	1
ZT00247179	ZT00094682	ZX7597-0335240	143	107	4
ZT00247180	ZT00094682	ZX7597-0335240	164	172	1
ZT00247181	ZT00094682	ZX7597-0335240	39	39	0
ZT00247182	ZT00094682	ZX7597-0335240	144	122	1
ZT00247183	ZT00094682	ZX7597-0335240	160	164	0
ZT00247184	ZT00094682	ZX7597-0335240	155	145	0
ZT00247185	ZT00094682	ZX7597-0335240	130	141	4
ZT00247186	ZT00094682	ZX7597-0335240	65	60	0
ZT00247187	ZT00094682	ZX7597-0335240	85	113	0
ZT00247188	ZT00094682	ZX7597-0335240	126	110	4
ZT00247189	ZT00094682	ZX7597-0335240	82	85	0
ZT00247190	ZT00094682	ZX7597-0335240	69	70	0
ZT00247191	ZT00094682	ZX7597-0335240	89	101	0
ZT00247192	ZT00094682	ZX7597-0335240	81	89	0
ZT00247193	ZT00094682	ZX7597-0335240	50	64	0
ZT00247194	ZT00094682	ZX7597-0335240	9	24	0
ZT00247197	ZT00094682	ZX7597-0335240	45	55	0
ZT00247244	ZT00094682	ZX7597-0335240	151	167	3
ZT00232340	ZT00094687	ZX7435-0325705	45	31	0
ZT00232341	ZT00094687	ZX7435-0325705	36	40	0
ZT00232342	ZT00094687	ZX7435-0325705	26	25	0
ZT00232343	ZT00094687	ZX7435-0325705	37	33	0
ZT00232344	ZT00094687	ZX7435-0325705	187	227	1
ZT00232345	ZT00094687	ZX7435-0325705	63	89	0
ZT00232346	ZT00094687	ZX7435-0325705	48	55	0
ZT00232347	ZT00094687	ZX7435-0325705	15	18	0
ZT00232348	ZT00094687	ZX7435-0325705	46	50	0
ZT00232349	ZT00094687	ZX7435-0325705	42	42	0
ZT00232350	ZT00094687	ZX7435-0325705	46	38	0
ZT00232351	ZT00094687	ZX7435-0325705	50	45	0
ZT00232352	ZT00094687	ZX7435-0325705	74	60	0
ZT00232353	ZT00094687	ZX7435-0325705	44	47	0
ZT00232354	ZT00094687	ZX7435-0325705	61	84	0
ZT00232355	ZT00094687	ZX7435-0325705	72	68	0
ZT00232356	ZT00094687	ZX7435-0325705	79	30	0
ZT00232357	ZT00094687	ZX7435-0325705	109	125	0
[truncated: 1,950 more rows]

## Sheet: S3. T3 Kernel Phenotypes
T3 Ear	T0 Plant	Event	Yellow	Yellow with Purple Sectors	Purple
11DR-0001-1	ZT00106025	ZX9279-0461309	103	112	9
11DR-0001-2	ZT00106025	ZX9279-0461309	129	120	13
11DR-0001-3	ZT00106025	ZX9279-0461309	74	65	11
11DR-0001-4	ZT00106025	ZX9279-0461309	64	47	11
11DR-0001-5	ZT00106025	ZX9279-0461309	60	57	12
11DR-0001-6	ZT00106025	ZX9279-0461309	82	56	23
11DR-0001-7	ZT00106025	ZX9279-0461309	76	86	8
11DR-0001-8	ZT00106025	ZX9279-0461309	77	66	1
11DR-0001-9	ZT00106025	ZX9279-0461309	53	53	6
11DR-0001-10	ZT00106025	ZX9279-0461309	29	33	2
11DR-0002-1	ZT00106025	ZX9279-0461309	182	181	11
11DR-0002-2	ZT00106025	ZX9279-0461309	157	3	177
11DR-0002-3	ZT00106025	ZX9279-0461309	153	140	11
11DR-0002-4	ZT00106025	ZX9279-0461309	133	152	0
11DR-0002-5	ZT00106025	ZX9279-0461309	134	85	35
11DR-0002-6	ZT00106025	ZX9279-0461309	143	109	29
11DR-0002-7	ZT00106025	ZX9279-0461309	140	85	59
11DR-0002-8	ZT00106025	ZX9279-0461309	146	100	48
11DR-0002-9	ZT00106025	ZX9279-0461309	150	87	36
11DR-0002-10	ZT00106025	ZX9279-0461309	143	110	21
11DR-0005-1	ZT00088412	ZX7597-0335382	193	170	3
11DR-0005-2	ZT00088412	ZX7597-0335382	172	159	6
11DR-0005-3	ZT00088412	ZX7597-0335382	180	194	4
11DR-0005-4	ZT00088412	ZX7597-0335382	199	144	8
11DR-0005-5	ZT00088412	ZX7597-0335382	160	172	1
11DR-0005-6	ZT00088412	ZX7597-0335382	123	149	2
11DR-0005-7	ZT00088412	ZX7597-0335382	104	102	5
11DR-0005-8	ZT00088412	ZX7597-0335382	82	83	5
11DR-0005-9	ZT00088412	ZX7597-0335382	87	4	82
11DR-0005-10	ZT00088412	ZX7597-0335382	85	75	3
11DR-0005-11	ZT00088412	ZX7597-0335382	13	13	1
11DR-0006-1	ZT00088412	ZX7597-0335382	134	139	3
11DR-0006-2	ZT00088412	ZX7597-0335382	208	209	5
11DR-0006-3	ZT00088412	ZX7597-0335382	184	161	4
11DR-0006-4	ZT00088412	ZX7597-0335382	164	155	3
11DR-0006-5	ZT00088412	ZX7597-0335382	154	169	3
11DR-0006-6	ZT00088412	ZX7597-0335382	165	134	5
11DR-0006-7	ZT00088412	ZX7597-0335382	179	154	4
11DR-0006-8	ZT00088412	ZX7597-0335382	174	145	3
11DR-0006-9	ZT00088412	ZX7597-0335382	118	133	4
11DR-0009-1	ZT00106027	ZX8857-0430947	132	149	2
11DR-0009-2	ZT00106027	ZX8857-0430947	101	108	1
11DR-0009-3	ZT00106027	ZX8857-0430947	99	99	0
11DR-0009-4	ZT00106027	ZX8857-0430947	135	139	2
11DR-0009-5	ZT00106027	ZX8857-0430947	121	116	1
11DR-0009-6	ZT00106027	ZX8857-0430947	70	52	0
11DR-0009-7	ZT00106027	ZX8857-0430947	60	65	1
11DR-0009-8	ZT00106027	ZX8857-0430947	90	101	0
11DR-0009-9	ZT00106027	ZX8857-0430947	53	55	2
11DR-0009-10	ZT00106027	ZX8857-0430947	142	121	0
11DR-0009-11	ZT00106027	ZX8857-0430947	36	29	0
11DR-0010-1	ZT00106027	ZX8857-0430947	105	119	0
11DR-0010-2	ZT00106027	ZX8857-0430947	64	80	0
11DR-0010-3	ZT00106027	ZX8857-0430947	114	110	0
11DR-0010-4	ZT00106027	ZX8857-0430947	29	44	0
11DR-0010-5	ZT00106027	ZX8857-0430947	91	114	2
11DR-0010-6	ZT00106027	ZX8857-0430947	77	98	0
11DR-0010-7	ZT00106027	ZX8857-0430947	51	68	1
11DR-0010-8	ZT00106027	ZX8857-0430947	52	37	0
11DR-0010-9	ZT00106027	ZX8857-0430947	36	26	0
11DR-0013-1	ZT00054050	ZX4756-0135876	187	173	7
11DR-0013-2	ZT00054050	ZX4756-0135876	66	84	1
11DR-0013-3	ZT00054050	ZX4756-0135876	62	69	2
11DR-0013-4	ZT00054050	ZX4756-0135876	42	37	1
11DR-0013-5	ZT00054050	ZX4756-0135876	43	28	0
11DR-0013-6	ZT00054050	ZX4756-0135876	21	45	0
11DR-0013-7	ZT00054050	ZX4756-0135876	25	20	2
11DR-0013-8	ZT00054050	ZX4756-0135876	12	19	0
11DR-0013-9	ZT00054050	ZX4756-0135876	15	20	0
11DR-0013-10	ZT00054050	ZX4756-0135876	NA	NA	NA
11DR-0013-11	ZT00054050	ZX4756-0135876	2	11	2
11DR-0014-1	ZT00054050	ZX4756-0135876	159	187	4
11DR-0014-2	ZT00054050	ZX4756-0135876	150	161	5
11DR-0014-3	ZT00054050	ZX4756-0135876	148	143	2
11DR-0014-4	ZT00054050	ZX4756-0135876	151	131	2
11DR-0014-5	ZT00054050	ZX4756-0135876	148	154	2
11DR-0014-6	ZT00054050	ZX4756-0135876	106	127	4
11DR-0014-7	ZT00054050	ZX4756-0135876	122	134	6
11DR-0014-8	ZT00054050	ZX4756-0135876	76	87	1
11DR-0014-9	ZT00054050	ZX4756-0135876	59	61	0
11DR-0017-1	ZT00087439	ZX7598-0332461	140	155	1
11DR-0017-2	ZT00087439	ZX7598-0332461	151	158	0
11DR-0017-3	ZT00087439	ZX7598-0332461	145	156	1
11DR-0017-4	ZT00087439	ZX7598-0332461	180	155	2
11DR-0017-5	ZT00087439	ZX7598-0332461	123	149	2
11DR-0017-6	ZT00087439	ZX7598-0332461	117	144	2
11DR-0017-7	ZT00087439	ZX7598-0332461	104	93	0
11DR-0017-8	ZT00087439	ZX7598-0332461	133	111	0
11DR-0017-9	ZT00087439	ZX7598-0332461	82	77	0
11DR-0017-10	ZT00087439	ZX7598-0332461	40	53	1
11DR-0017-11	ZT00087439	ZX7598-0332461	49	52	0
11DR-0018-1	ZT00087439	ZX7598-0332461	215	218	0
11DR-0018-2	ZT00087439	ZX7598-0332461	200	204	0
11DR-0018-3	ZT00087439	ZX7598-0332461	151	173	0
11DR-0018-4	ZT00087439	ZX7598-0332461	145	163	1
11DR-0018-5	ZT00087439	ZX7598-0332461	128	158	1
11DR-0018-6	ZT00087439	ZX7598-0332461	148	138	1
11DR-0018-7	ZT00087439	ZX7598-0332461	122	141	0
11DR-0018-8	ZT00087439	ZX7598-0332461	124	137	2
11DR-0018-9	ZT00087439	ZX7598-0332461	97	117	0
11DR-0025-1	ZT00086626	ZX7777-0347709	156	147	2
11DR-0025-2	ZT00086626	ZX7777-0347709	97	128	1
11DR-0025-3	ZT00086626	ZX7777-0347709	128	109	2
11DR-0025-4	ZT00086626	ZX7777-0347709	119	122	1
11DR-0025-5	ZT00086626	ZX7777-0347709	150	147	0
11DR-0025-6	ZT00086626	ZX7777-0347709	96	94	0
11DR-0025-7	ZT00086626	ZX7777-0347709	137	135	1
11DR-0025-8	ZT00086626	ZX7777-0347709	110	104	1
11DR-0025-9	ZT00086626	ZX7777-0347709	89	88	1
11DR-0025-10	ZT00086626	ZX7777-0347709	69	61	0
11DR-0025-11	ZT00086626	ZX7777-0347709	98	53	0
11DR-0025-12	ZT00086626	ZX7777-0347709	26	37	0
11DR-0026-1	ZT00086626	ZX7777-0347709	148	144	0
11DR-0026-2	ZT00086626	ZX7777-0347709	154	178	1
11DR-0026-3	ZT00086626	ZX7777-0347709	132	153	1
11DR-0026-4	ZT00086626	ZX7777-0347709	121	100	2
11DR-0026-5	ZT00086626	ZX7777-0347709	135	112	0
11DR-0026-6	ZT00086626	ZX7777-0347709	169	173	1
11DR-0026-7	ZT00086626	ZX7777-0347709	82	110	0
11DR-0026-8	ZT00086626	ZX7777-0347709	152	136	2
11DR-0029-1	ZT00105376	ZX8860-0436101	216	191	1
11DR-0029-2	ZT00105376	ZX8860-0436101	171	160	0
11DR-0029-3	ZT00105376	ZX8860-0436101	232	227	3
11DR-0029-4	ZT00105376	ZX8860-0436101	173	162	0
11DR-0029-5	ZT00105376	ZX8860-0436101	163	186	0
11DR-0029-6	ZT00105376	ZX8860-0436101	166	181	9
11DR-0029-7	ZT00105376	ZX8860-0436101	177	158	1
11DR-0029-8	ZT00105376	ZX8860-0436101	199	181	1
11DR-0029-9	ZT00105376	ZX8860-0436101	184	206	1
11DR-0029-10	ZT00105376	ZX8860-0436101	163	180	1
11DR-0029-11	ZT00105376	ZX8860-0436101	153	155	2
11DR-0029-12	ZT00105376	ZX8860-0436101	183	187	2
11DR-0029-13	ZT00105376	ZX8860-0436101	150	124	2
11DR-0029-14	ZT00105376	ZX8860-0436101	152	158	1
11DR-0029-15	ZT00105376	ZX8860-0436101	159	145	2
11DR-0029-16	ZT00105376	ZX8860-0436101	148	125	0
11DR-0029-17	ZT00105376	ZX8860-0436101	106	105	4
11DR-0029-18	ZT00105376	ZX8860-0436101	88	116	6
11DR-0030-1	ZT00105376	ZX8860-0436101	194	243	6
11DR-0030-2	ZT00105376	ZX8860-0436101	201	196	3
11DR-0033-1	ZT00090845	ZX7957-0360800	217	225	2
11DR-0033-2	ZT00090845	ZX7957-0360800	163	181	3
11DR-0033-3	ZT00090845	ZX7957-0360800	192	182	2
11DR-0033-4	ZT00090845	ZX7957-0360800	185	223	3
11DR-0033-5	ZT00090845	ZX7957-0360800	171	158	4
11DR-0033-6	ZT00090845	ZX7957-0360800	164	159	3
11DR-0033-7	ZT00090845	ZX7957-0360800	167	182	2
11DR-0033-8	ZT00090845	ZX7957-0360800	159	153	6
11DR-0033-9	ZT00090845	ZX7957-0360800	159	156	4
11DR-0033-10	ZT00090845	ZX7957-0360800	159	144	1
11DR-0033-11	ZT00090845	ZX7957-0360800	99	126	1
11DR-0033-12	ZT00090845	ZX7957-0360800	145	129	5
11DR-0033-13	ZT00090845	ZX7957-0360800	126	102	0
11DR-0033-14	ZT00090845	ZX7957-0360800	36	43	3
11DR-0033-15	ZT00090845	ZX7957-0360800	23	35	0
11DR-0034-1	ZT00090845	ZX7957-0360800	193	192	0
11DR-0034-2	ZT00090845	ZX7957-0360800	175	174	7
11DR-0034-3	ZT00090845	ZX7957-0360800	180	204	5
11DR-0034-4	ZT00090845	ZX7957-0360800	240	245	3
11DR-0034-5	ZT00090845	ZX7957-0360800	199	227	3
11DR-0037-1	ZT00110052	ZX9217-0459149	159	158	0
11DR-0037-2	ZT00110052	ZX9217-0459149	176	206	1
11DR-0037-3	ZT00110052	ZX9217-0459149	184	172	0
11DR-0037-4	ZT00110052	ZX9217-0459149	168	168	0
11DR-0037-5	ZT00110052	ZX9217-0459149	177	193	0
11DR-0037-6	ZT00110052	ZX9217-0459149	172	186	0
11DR-0037-7	ZT00110052	ZX9217-0459149	149	170	1
11DR-0037-8	ZT00110052	ZX9217-0459149	135	157	0
11DR-0037-9	ZT00110052	ZX9217-0459149	161	127	0
11DR-0037-10	ZT00110052	ZX9217-0459149	159	170	1
11DR-0037-11	ZT00110052	ZX9217-0459149	193	168	0
11DR-0037-12	ZT00110052	ZX9217-0459149	106	107	0
11DR-0037-13	ZT00110052	ZX9217-0459149	122	134	0
11DR-0037-14	ZT00110052	ZX9217-0459149	82	79	0
11DR-0037-15	ZT00110052	ZX9217-0459149	78	84	0
11DR-0037-16	ZT00110052	ZX9217-0459149	89	78	0
11DR-0037-17	ZT00110052	ZX9217-0459149	48	55	0
11DR-0038-1	ZT00110052	ZX9217-0459149	290	129	0
11DR-0038-2	ZT00110052	ZX9217-0459149	174	208	0
11DR-0038-3	ZT00110052	ZX9217-0459149	209	217	3
11DR-0041-1	ZT00085879	ZX7597-0334933	227	195	2
11DR-0041-2	ZT00085879	ZX7597-0334933	179	21	148
11DR-0041-3	ZT00085879	ZX7597-0334933	136	109	1
11DR-0041-4	ZT00085879	ZX7597-0334933	187	190	2
11DR-0041-5	ZT00085879	ZX7597-0334933	177	174	3
11DR-0041-6	ZT00085879	ZX7597-0334933	198	198	3
11DR-0041-7	ZT00085879	ZX7597-0334933	155	162	8
11DR-0041-8	ZT00085879	ZX7597-0334933	156	140	3
11DR-0041-9	ZT00085879	ZX7597-0334933	169	178	4
11DR-0041-10	ZT00085879	ZX7597-0334933	106	148	0
11DR-0041-11	ZT00085879	ZX7597-0334933	115	126	2
11DR-0041-12	ZT00085879	ZX7597-0334933	132	128	0
11DR-0041-13	ZT00085879	ZX7597-0334933	153	140	5
11DR-0041-14	ZT00085879	ZX7597-0334933	118	123	3
11DR-0041-15	ZT00085879	ZX7597-0334933	132	133	1
11DR-0041-16	ZT00085879	ZX7597-0334933	129	127	4
11DR-0041-17	ZT00085879	ZX7597-0334933	127	124	5
11DR-0041-18	ZT00085879	ZX7597-0334933	134	138	5
11DR-0042-1	ZT00085879	ZX7597-0334933	154	169	0
11DR-0042-2	ZT00085879	ZX7597-0334933	192	180	0
11DR-0045-1	ZT00085881	ZX7597-0335240	220	206	1
11DR-0045-2	ZT00085881	ZX7597-0335240	166	172	2
11DR-0045-3	ZT00085881	ZX7597-0335240	207	203	2
11DR-0045-4	ZT00085881	ZX7597-0335240	145	152	1
11DR-0045-5	ZT00085881	ZX7597-0335240	174	175	0
11DR-0045-6	ZT00085881	ZX7597-0335240	137	152	3
11DR-0045-7	ZT00085881	ZX7597-0335240	153	118	0
11DR-0045-8	ZT00085881	ZX7597-0335240	156	143	1
11DR-0045-9	ZT00085881	ZX7597-0335240	129	108	1
11DR-0045-10	ZT00085881	ZX7597-0335240	77	66	0
11DR-0045-11	ZT00085881	ZX7597-0335240	153	162	1
11DR-0045-12	ZT00085881	ZX7597-0335240	125	107	0
11DR-0045-13	ZT00085881	ZX7597-0335240	126	122	1
11DR-0045-14	ZT00085881	ZX7597-0335240	94	105	2
11DR-0045-15	ZT00085881	ZX7597-0335240	111	106	0
11DR-0045-16	ZT00085881	ZX7597-0335240	37	40	0
11DR-0045-17	ZT00085881	ZX7597-0335240	10	8	0
11DR-0046-1	ZT00085881	ZX7597-0335240	155	178	2
11DR-0046-2	ZT00085881	ZX7597-0335240	152	157	0
11DR-0046-3	ZT00085881	ZX7597-0335240	144	148	0
11DR-0053-1	ZT00062736	ZX5915-0214213	213	211	3
11DR-0053-2	ZT00062736	ZX5915-0214213	166	203	0
11DR-0053-3	ZT00062736	ZX5915-0214213	206	201	7
11DR-0053-4	ZT00062736	ZX5915-0214213	198	161	1
11DR-0053-5	ZT00062736	ZX5915-0214213	150	165	3
11DR-0053-6	ZT00062736	ZX5915-0214213	163	165	6
11DR-0053-7	ZT00062736	ZX5915-0214213	183	178	3
11DR-0053-8	ZT00062736	ZX5915-0214213	199	206	4
11DR-0053-9	ZT00062736	ZX5915-0214213	143	145	2
11DR-0053-10	ZT00062736	ZX5915-0214213	123	123	0
11DR-0053-11	ZT00062736	ZX5915-0214213	128	137	1
11DR-0053-12	ZT00062736	ZX5915-0214213	111	132	1
11DR-0053-13	ZT00062736	ZX5915-0214213	99	88	1
11DR-0053-14	ZT00062736	ZX5915-0214213	103	102	4
11DR-0053-15	ZT00062736	ZX5915-0214213	129	121	3
11DR-0053-16	ZT00062736	ZX5915-0214213	86	89	2
11DR-0053-17	ZT00062736	ZX5915-0214213	101	127	2
11DR-0053-18	ZT00062736	ZX5915-0214213	116	124	4
11DR-0054-1	ZT00062736	ZX5915-0214213	195	129	6
11DR-0054-2	ZT00062736	ZX5915-0214213	250	230	9
11DR-0057-1	ZT00053484	ZX4756-0135876	199	180	9
11DR-0057-2	ZT00053484	ZX4756-0135876	228	204	14
11DR-0057-3	ZT00053484	ZX4756-0135876	163	158	3
11DR-0057-4	ZT00053484	ZX4756-0135876	182	164	2
11DR-0057-5	ZT00053484	ZX4756-0135876	139	156	6
11DR-0057-6	ZT00053484	ZX4756-0135876	157	149	5
11DR-0057-7	ZT00053484	ZX4756-0135876	177	148	6
11DR-0057-8	ZT00053484	ZX4756-0135876	174	174	2
11DR-0057-9	ZT00053484	ZX4756-0135876	131	120	5
11DR-0057-10	ZT00053484	ZX4756-0135876	127	128	3
11DR-0057-11	ZT00053484	ZX4756-0135876	140	163	6
11DR-0057-12	ZT00053484	ZX4756-0135876	110	113	0
11DR-0057-13	ZT00053484	ZX4756-0135876	108	92	0
11DR-0057-14	ZT00053484	ZX4756-0135876	136	129	4
11DR-0057-15	ZT00053484	ZX4756-0135876	132	158	6
11DR-0057-16	ZT00053484	ZX4756-0135876	140	123	1
11DR-0057-17	ZT00053484	ZX4756-0135876	103	126	3
11DR-0057-18	ZT00053484	ZX4756-0135876	111	77	3
11DR-0058-1	ZT00053484	ZX4756-0135876	118	109	4
11DR-0058-2	ZT00053484	ZX4756-0135876	129	145	2
11DR-0065-1	ZT00087060	ZX7598-0332439	178	186	0
11DR-0065-2	ZT00087060	ZX7598-0332439	137	115	0
11DR-0065-3	ZT00087060	ZX7598-0332439	158	171	3
11DR-0065-4	ZT00087060	ZX7598-0332439	177	164	0
11DR-0065-5	ZT00087060	ZX7598-0332439	166	163	0
11DR-0065-6	ZT00087060	ZX7598-0332439	156	136	1
11DR-0065-7	ZT00087060	ZX7598-0332439	176	154	3
11DR-0065-8	ZT00087060	ZX7598-0332439	144	135	0
11DR-0065-9	ZT00087060	ZX7598-0332439	122	126	0
11DR-0065-10	ZT00087060	ZX7598-0332439	149	101	0
11DR-0065-11	ZT00087060	ZX7598-0332439	116	122	1
11DR-0065-12	ZT00087060	ZX7598-0332439	123	120	0
11DR-0065-13	ZT00087060	ZX7598-0332439	120	108	0
11DR-0065-14	ZT00087060	ZX7598-0332439	112	125	0
11DR-0065-15	ZT00087060	ZX7598-0332439	143	126	4
11DR-0066-1	ZT00087060	ZX7598-0332439	170	143	2
11DR-0066-2	ZT00087060	ZX7598-0332439	212	244	1
11DR-0066-3	ZT00087060	ZX7598-0332439	200	209	0
11DR-0066-4	ZT00087060	ZX7598-0332439	195	193	0
11DR-0066-5	ZT00087060	ZX7598-0332439	159	172	3
11DR-0081-1	ZT00086662	ZX7597-0335382	215	201	0
11DR-0081-2	ZT00086662	ZX7597-0335382	224	220	3
11DR-0081-3	ZT00086662	ZX7597-0335382	203	199	0
11DR-0081-4	ZT00086662	ZX7597-0335382	201	209	3
11DR-0081-5	ZT00086662	ZX7597-0335382	241	213	0
11DR-0081-6	ZT00086662	ZX7597-0335382	225	180	3
11DR-0081-7	ZT00086662	ZX7597-0335382	157	187	0
11DR-0081-8	ZT00086662	ZX7597-0335382	185	182	2
11DR-0081-9	ZT00086662	ZX7597-0335382	147	172	0
11DR-0081-10	ZT00086662	ZX7597-0335382	113	142	2
11DR-0081-11	ZT00086662	ZX7597-0335382	185	180	2
11DR-0081-12	ZT00086662	ZX7597-0335382	146	144	2
11DR-0081-13	ZT00086662	ZX7597-0335382	166	197	2
11DR-0081-14	ZT00086662	ZX7597-0335382	57	53	1
11DR-0081-15	ZT00086662	ZX7597-0335382	140	135	0
11DR-0082-1	ZT00086662	ZX7597-0335382	225	206	2
11DR-0082-2	ZT00086662	ZX7597-0335382	163	157	2
11DR-0082-3	ZT00086662	ZX7597-0335382	188	185	4
11DR-0082-4	ZT00086662	ZX7597-0335382	178	210	3
11DR-0082-5	ZT00086662	ZX7597-0335382	190	219	2
11DR-0085-1	ZT00088413	ZX7597-0335371	160	200	1
11DR-0085-2	ZT00088413	ZX7597-0335371	213	236	3
11DR-0085-3	ZT00088413	ZX7597-0335371	200	211	0
11DR-0085-4	ZT00088413	ZX7597-0335371	239	213	0
11DR-0085-5	ZT00088413	ZX7597-0335371	214	248	1
11DR-0085-6	ZT00088413	ZX7597-0335371	221	185	0
11DR-0085-7	ZT00088413	ZX7597-0335371	197	205	1
11DR-0085-8	ZT00088413	ZX7597-0335371	214	224	1
11DR-0085-9	ZT00088413	ZX7597-0335371	166	185	1
11DR-0085-10	ZT00088413	ZX7597-0335371	183	213	2
11DR-0085-11	ZT00088413	ZX7597-0335371	80	80	0
11DR-0085-12	ZT00088413	ZX7597-0335371	99	105	1
11DR-0085-13	ZT00088413	ZX7597-0335371	84	85	0
11DR-0086-1	ZT00088413	ZX7597-0335371	205	227	1
11DR-0086-2	ZT00088413	ZX7597-0335371	220	202	1
11DR-0086-3	ZT00088413	ZX7597-0335371	206	173	0
11DR-0086-4	ZT00088413	ZX7597-0335371	96	97	0
11DR-0086-5	ZT00088413	ZX7597-0335371	82	82	1
11DR-0087-1	ZT00088413	ZX7597-0335371	237	233	2
11DR-0087-2	ZT00088413	ZX7597-0335371	233	191	1
11DR-0125-1	ZT00091909	ZX7957-0360800	224	213	2
11DR-0125-2	ZT00091909	ZX7957-0360800	174	193	3
11DR-0125-3	ZT00091909	ZX7957-0360800	174	196	0
11DR-0125-4	ZT00091909	ZX7957-0360800	175	208	3
11DR-0125-5	ZT00091909	ZX7957-0360800	216	232	0
11DR-0125-6	ZT00091909	ZX7957-0360800	164	172	1
11DR-0125-7	ZT00091909	ZX7957-0360800	180	220	4
11DR-0125-8	ZT00091909	ZX7957-0360800	178	189	2
11DR-0125-9	ZT00091909	ZX7957-0360800	173	179	1
11DR-0125-10	ZT00091909	ZX7957-0360800	176	196	3
11DR-0125-11	ZT00091909	ZX7957-0360800	156	160	0
11DR-0125-12	ZT00091909	ZX7957-0360800	156	181	0
11DR-0125-13	ZT00091909	ZX7957-0360800	165	157	3
11DR-0125-14	ZT00091909	ZX7957-0360800	135	123	1
11DR-0125-15	ZT00091909	ZX7957-0360800	120	153	1
11DR-0125-16	ZT00091909	ZX7957-0360800	102	105	2
11DR-0126-1	ZT00091909	ZX7957-0360800	198	180	2
11DR-0126-2	ZT00091909	ZX7957-0360800	157	169	0
11DR-0126-3	ZT00091909	ZX7957-0360800	190	209	3
11DR-0126-4	ZT00091909	ZX7957-0360800	205	193	3
11DR-0157-1	ZT00054990	ZX4756-0135876	114	111	2
11DR-0157-2	ZT00054990	ZX4756-0135876	75	76	1
11DR-0157-3	ZT00054990	ZX4756-0135876	67	70	0
11DR-0157-4	ZT00054990	ZX4756-0135876	42	24	0
11DR-0157-5	ZT00054990	ZX4756-0135876	110	113	0
11DR-0157-6	ZT00054990	ZX4756-0135876	77	84	0
11DR-0157-7	ZT00054990	ZX4756-0135876	69	71	0
11DR-0157-8	ZT00054990	ZX4756-0135876	76	76	1
11DR-0157-9	ZT00054990	ZX4756-0135876	82	78	2
11DR-0157-10	ZT00054990	ZX4756-0135876	31	34	0
11DR-0157-11	ZT00054990	ZX4756-0135876	45	57	0
11DR-0157-12	ZT00054990	ZX4756-0135876	18	27	0
11DR-0157-13	ZT00054990	ZX4756-0135876	33	31	0
11DR-0158-1	ZT00054990	ZX4756-0135876	171	186	4
11DR-0158-2	ZT00054990	ZX4756-0135876	161	166	6
11DR-0158-3	ZT00054990	ZX4756-0135876	152	114	3
11DR-0158-4	ZT00054990	ZX4756-0135876	141	136	4
11DR-0158-5	ZT00054990	ZX4756-0135876	169	206	8
11DR-0158-6	ZT00054990	ZX4756-0135876	148	126	6
11DR-0158-7	ZT00054990	ZX4756-0135876	152	144	0
11DR-0201-1	ZT00091442	ZX7957-0360800	174	147	2
11DR-0201-2	ZT00091442	ZX7957-0360800	185	172	4
11DR-0201-3	ZT00091442	ZX7957-0360800	194	240	5
11DR-0201-4	ZT00091442	ZX7957-0360800	112	124	2
11DR-0201-5	ZT00091442	ZX7957-0360800	71	75	1
11DR-0201-6	ZT00091442	ZX7957-0360800	96	121	1
11DR-0201-7	ZT00091442	ZX7957-0360800	117	116	3
11DR-0201-8	ZT00091442	ZX7957-0360800	114	136	0
11DR-0201-9	ZT00091442	ZX7957-0360800	109	120	3
11DR-0201-10	ZT00091442	ZX7957-0360800	110	98	3
11DR-0201-11	ZT00091442	ZX7957-0360800	123	159	3
11DR-0201-12	ZT00091442	ZX7957-0360800	110	99	1
11DR-0201-13	ZT00091442	ZX7957-0360800	89	97	1
11DR-0201-14	ZT00091442	ZX7957-0360800	62	64	0
11DR-0201-15	ZT00091442	ZX7957-0360800	61	52	2
11DR-0201-16	ZT00091442	ZX7957-0360800	71	71	1
11DR-0201-17	ZT00091442	ZX7957-0360800	69	67	2
11DR-0201-18	ZT00091442	ZX7957-0360800	96	53	1
11DR-0202-1	ZT00091442	ZX7957-0360800	173	200	1
11DR-0202-2	ZT00091442	ZX7957-0360800	100	106	1
11DR-0217-1	ZT00086619	ZX7598-0333240	235	215	3
11DR-0217-2	ZT00086619	ZX7598-0333240	170	161	4
11DR-0217-3	ZT00086619	ZX7598-0333240	197	205	6
11DR-0217-4	ZT00086619	ZX7598-0333240	198	201	2
11DR-0217-5	ZT00086619	ZX7598-0333240	145	176	3
11DR-0217-6	ZT00086619	ZX7598-0333240	172	171	4
11DR-0217-7	ZT00086619	ZX7598-0333240	176	193	2
11DR-0217-8	ZT00086619	ZX7598-0333240	195	182	3
11DR-0217-9	ZT00086619	ZX7598-0333240	170	192	1
11DR-0217-10	ZT00086619	ZX7598-0333240	213	182	4
11DR-0217-11	ZT00086619	ZX7598-0333240	173	155	2
11DR-0217-12	ZT00086619	ZX7598-0333240	136	152	0
11DR-0217-13	ZT00086619	ZX7598-0333240	175	162	2
11DR-0217-14	ZT00086619	ZX7598-0333240	162	182	1
11DR-0217-15	ZT00086619	ZX7598-0333240	115	147	6
11DR-0217-16	ZT00086619	ZX7598-0333240	168	132	8
11DR-0217-17	ZT00086619	ZX7598-0333240	139	131	3
11DR-0217-18	ZT00086619	ZX7598-0333240	144	132	1
11DR-0218-1	ZT00086619	ZX7598-0333240	252	271	6
11DR-0218-2	ZT00086619	ZX7598-0333240	264	244	5
11DR-0225-1	ZT00092433	ZX7678-0343833	252	193	8
11DR-0225-2	ZT00092433	ZX7678-0343833	205	226	6
11DR-0225-3	ZT00092433	ZX7678-0343833	256	218	5
11DR-0225-4	ZT00092433	ZX7678-0343833	197	187	8
11DR-0225-5	ZT00092433	ZX7678-0343833	232	266	4
11DR-0225-6	ZT00092433	ZX7678-0343833	270	260	7
11DR-0225-7	ZT00092433	ZX7678-0343833	207	219	12
11DR-0225-8	ZT00092433	ZX7678-0343833	255	201	7
11DR-0225-9	ZT00092433	ZX7678-0343833	216	199	3
11DR-0225-10	ZT00092433	ZX7678-0343833	214	230	7
11DR-0225-11	ZT00092433	ZX7678-0343833	223	206	4
11DR-0225-12	ZT00092433	ZX7678-0343833	172	174	5
11DR-0225-13	ZT00092433	ZX7678-0343833	161	154	3
11DR-0225-14	ZT00092433	ZX7678-0343833	182	146	3
11DR-0225-15	ZT00092433	ZX7678-0343833	157	163	3
11DR-0225-16	ZT00092433	ZX7678-0343833	182	171	12
11DR-0225-17	ZT00092433	ZX7678-0343833	138	145	10
11DR-0225-18	ZT00092433	ZX7678-0343833	108	94	3
11DR-0226-1	ZT00092433	ZX7678-0343833	183	187	5
11DR-0226-2	ZT00092433	ZX7678-0343833	187	162	4
11DR-0329-1	ZT00079533	ZX7435-0324651	378	81	3
11DR-0329-2	ZT00079533	ZX7435-0324651	162	168	0
11DR-0329-3	ZT00079533	ZX7435-0324651	212	176	0
11DR-0329-4	ZT00079533	ZX7435-0324651	229	190	0
11DR-0329-5	ZT00079533	ZX7435-0324651	255	200	0
11DR-0329-6	ZT00079533	ZX7435-0324651	189	152	0
11DR-0329-7	ZT00079533	ZX7435-0324651	174	184	1
11DR-0329-8	ZT00079533	ZX7435-0324651	208	179	0
11DR-0329-9	ZT00079533	ZX7435-0324651	141	217	0
11DR-0329-10	ZT00079533	ZX7435-0324651	181	205	4
11DR-0329-11	ZT00079533	ZX7435-0324651	196	230	0
11DR-0329-12	ZT00079533	ZX7435-0324651	193	158	0
11DR-0329-13	ZT00079533	ZX7435-0324651	211	226	0
11DR-0329-14	ZT00079533	ZX7435-0324651	182	209	1
11DR-0329-15	ZT00079533	ZX7435-0324651	226	113	0
11DR-0329-16	ZT00079533	ZX7435-0324651	182	183	4
11DR-0329-17	ZT00079533	ZX7435-0324651	161	139	3
11DR-0329-18	ZT00079533	ZX7435-0324651	135	109	0
11DR-0330-1	ZT00079533	ZX7435-0324651	207	230	6
11DR-0330-2	ZT00079533	ZX7435-0324651	195	190	0
11DR-0425-1	ZT00059902	ZX5895-0210773	219	198	6
11DR-0425-2	ZT00059902	ZX5895-0210773	206	189	3
11DR-0425-3	ZT00059902	ZX5895-0210773	203	211	7
11DR-0425-4	ZT00059902	ZX5895-0210773	204	214	6
11DR-0425-5	ZT00059902	ZX5895-0210773	200	193	7
11DR-0425-6	ZT00059902	ZX5895-0210773	184	191	4
11DR-0425-7	ZT00059902	ZX5895-0210773	173	189	6
11DR-0425-8	ZT00059902	ZX5895-0210773	166	211	3
11DR-0425-9	ZT00059902	ZX5895-0210773	161	152	12
11DR-0425-10	ZT00059902	ZX5895-0210773	194	206	6
11DR-0425-11	ZT00059902	ZX5895-0210773	75	94	3
11DR-0425-12	ZT00059902	ZX5895-0210773	177	157	5
11DR-0425-13	ZT00059902	ZX5895-0210773	117	116	2
11DR-0425-14	ZT00059902	ZX5895-0210773	146	134	7
11DR-0425-15	ZT00059902	ZX5895-0210773	90	96	1
11DR-0426-1	ZT00059902	ZX5895-0210773	247	188	6
11DR-0426-2	ZT00059902	ZX5895-0210773	231	215	8
11DR-0426-3	ZT00059902	ZX5895-0210773	233	180	11
11DR-0426-4	ZT00059902	ZX5895-0210773	203	202	8
11DR-0426-5	ZT00059902	ZX5895-0210773	224	194	13
11DR-0477-1	ZT00055071	ZX5255-0156047	250	215	10
11DR-0477-2	ZT00055071	ZX5255-0156047	208	181	13
11DR-0477-3	ZT00055071	ZX5255-0156047	185	193	16
11DR-0477-4	ZT00055071	ZX5255-0156047	213	234	13
11DR-0477-5	ZT00055071	ZX5255-0156047	126	128	7
11DR-0477-6	ZT00055071	ZX5255-0156047	213	194	10
11DR-0477-7	ZT00055071	ZX5255-0156047	259	122	3
11DR-0477-8	ZT00055071	ZX5255-0156047	183	157	9
11DR-0477-9	ZT00055071	ZX5255-0156047	140	130	14
11DR-0477-10	ZT00055071	ZX5255-0156047	162	173	11
11DR-0477-11	ZT00055071	ZX5255-0156047	118	90	11
11DR-0477-12	ZT00055071	ZX5255-0156047	128	108	9
11DR-0477-13	ZT00055071	ZX5255-0156047	142	119	5
11DR-0477-14	ZT00055071	ZX5255-0156047	90	90	7
11DR-0477-15	ZT00055071	ZX5255-0156047	147	152	9
11DR-0477-16	ZT00055071	ZX5255-0156047	123	131	15
11DR-0477-17	ZT00055071	ZX5255-0156047	51	59	4
11DR-0478-1	ZT00055071	ZX5255-0156047	174	185	10
11DR-0478-2	ZT00055071	ZX5255-0156047	138	153	22
11DR-0478-3	ZT00055071	ZX5255-0156047	128	117	7
11DR-0501-1	ZT00063085	ZX5895-0210552	153	188	1
11DR-0501-2	ZT00063085	ZX5895-0210552	195	208	3
11DR-0501-3	ZT00063085	ZX5895-0210552	147	162	2
11DR-0501-4	ZT00063085	ZX5895-0210552	169	169	4
11DR-0501-5	ZT00063085	ZX5895-0210552	171	153	3
11DR-0501-6	ZT00063085	ZX5895-0210552	162	164	4
11DR-0501-7	ZT00063085	ZX5895-0210552	189	170	1
11DR-0501-8	ZT00063085	ZX5895-0210552	124	121	0
11DR-0501-9	ZT00063085	ZX5895-0210552	172	191	2
11DR-0501-10	ZT00063085	ZX5895-0210552	179	169	2
11DR-0501-11	ZT00063085	ZX5895-0210552	153	151	2
11DR-0501-12	ZT00063085	ZX5895-0210552	168	183	0
11DR-0501-13	ZT00063085	ZX5895-0210552	118	126	4
11DR-0501-14	ZT00063085	ZX5895-0210552	218	180	4
11DR-0501-15	ZT00063085	ZX5895-0210552	151	163	1
11DR-0501-16	ZT00063085	ZX5895-0210552	176	155	0
11DR-0501-17	ZT00063085	ZX5895-0210552	164	152	4
11DR-0501-18	ZT00063085	ZX5895-0210552	147	166	5
11DR-0502-1	ZT00063085	ZX5895-0210552	169	162	2
11DR-0502-2	ZT00063085	ZX5895-0210552	250	245	3
11DR-0533-1	ZT00063950	ZX5895-0210302	213	207	6
11DR-0533-2	ZT00063950	ZX5895-0210302	234	205	2
11DR-0533-3	ZT00063950	ZX5895-0210302	225	269	1
11DR-0533-4	ZT00063950	ZX5895-0210302	194	224	2
11DR-0533-5	ZT00063950	ZX5895-0210302	154	180	0
11DR-0533-6	ZT00063950	ZX5895-0210302	154	165	1
11DR-0533-7	ZT00063950	ZX5895-0210302	142	162	4
11DR-0533-8	ZT00063950	ZX5895-0210302	150	158	4
11DR-0533-9	ZT00063950	ZX5895-0210302	134	186	4
11DR-0533-10	ZT00063950	ZX5895-0210302	125	154	0
11DR-0533-11	ZT00063950	ZX5895-0210302	131	103	2
11DR-0533-12	ZT00063950	ZX5895-0210302	129	127	1
11DR-0533-13	ZT00063950	ZX5895-0210302	113	128	0
11DR-0533-14	ZT00063950	ZX5895-0210302	48	52	0
11DR-0533-15	ZT00063950	ZX5895-0210302	123	123	0
11DR-0533-16	ZT00063950	ZX5895-0210302	132	133	1
11DR-0533-17	ZT00063950	ZX5895-0210302
11DR-0533-18	ZT00063950	ZX5895-0210302
11DR-0534-1	ZT00063950	ZX5895-0210302
11DR-0534-2	ZT00063950	ZX5895-0210302

## Sheet: S4. Tpn launch integration site
sample_name	Seed Packet	Event	Transposon launch site	transposon re-insertion site	secondary transposon re-insertion site	tertiary transposon re-insertion site
Sample_GAN1726A194	11DR-0534-10	ZX5895-0210302	chr10:146120042..146120287	not determined
Sample_GAN1726A206	11DR-0534-11	ZX5895-0210302	chr10:146120042..146120287	not determined
Sample_GAN1726A218	11DR-0534-11	ZX5895-0210302	chr10:146120042..146120287	chr2:214969001..214969001
Sample_GAN1726A230	11DR-0534-13	ZX5895-0210302	chr10:146120042..146120287	not determined
Sample_GAN1726A242	11DR-0534-13	ZX5895-0210302	chr10:146120042..146120287	not determined
Sample_GAN1726A254	11DR-0534-14	ZX5895-0210302	chr10:146120042..146120287	not determined
Sample_GAN1726A266	11DR-0534-16	ZX5895-0210302	chr8:152135267..152135292	chr3:6935121..6939255
Sample_GAN1726A193	11DR-0534-4	ZX5895-0210302	chr10:146120042..146120287	chr1:71268977..71268977
Sample_GAN1726A205	11DR-0534-4	ZX5895-0210302	chr10:146120042..146120287	not determined
Sample_GAN1726A217	11DR-0534-4	ZX5895-0210302	chr10:146120042..146120287	not determined
Sample_GAN1726A229	11DR-0534-6	ZX5895-0210302	chr10:146120042..146120287	not determined
Sample_GAN1726A241	11DR-0534-6	ZX5895-0210302	chr10:146120042..146120287	not determined
Sample_GAN1726A253	11DR-0534-8	ZX5895-0210302	chr10:146120042..146120287	not determined
Sample_GAN1726A265	11DR-0534-9	ZX5895-0210302	chr10:146120042..146120287	chr8:31645079..31645081
Sample_GAN1726A277	11DR-0534-9	ZX5895-0210302	chr10:146120042..146120287	not determined
Sample_GAN1726A195	11DR-0535-1	ZX5895-0210302	chr10:146120042..146120287	not determined
Sample_GAN1726A278	11DR-0535-1	ZX5895-0210302	chr10:146120042..146120287	not determined
Sample_GAN1726A207	11DR-0535-2	ZX5895-0210302	chr10:146120042..146120287	not determined
Sample_GAN1726A219	11DR-0535-2	ZX5895-0210302	chr10:146120042..146120287	chr2:92263711..92263790
Sample_GAN1726A231	11DR-0535-3	ZX5895-0210302	chr10:146120042..146120287	chr4:209805003..209805003
Sample_GAN1726A243	11DR-0535-4	ZX5895-0210302	chr10:146120042..146120287	not determined
Sample_GAN1726A255	11DR-0535-4	ZX5895-0210302	chr10:146120042..146120287	not determined
Sample_GAN1726A267	11DR-0535-4	ZX5895-0210302	chr10:146120042..146120287	not determined
Sample_GAN1726A279	11DR-0535-5	ZX5895-0210302	chr10:146120042..146120287	chr2:60944421..60944421
Sample_GAN1726A196	11DR-0054-3	ZX5915-0214213	not determined	chr4:189971618..189971618
Sample_GAN1726A197	11DR-0054-3	ZX5915-0214213	not determined	chr3:50511324..50511431
Sample_GAN1726A208	11DR-0054-3	ZX5915-0214213	not determined	chr9:148644600..148644600
Sample_GAN1726A209	11DR-0054-3	ZX5915-0214213	not determined	chr7:2318948..2318948
Sample_GAN1726A220	11DR-0054-3	ZX5915-0214213	not determined	not determined
Sample_GAN1726A232	11DR-0054-3	ZX5915-0214213	not determined	chr3:214795477..214795477
Sample_GAN1726A244	11DR-0054-3	ZX5915-0214213	not determined	chr9:20329843..20329843
Sample_GAN1726A256	11DR-0054-3	ZX5915-0214213	not determined	not determined
Sample_GAN1726A268	11DR-0054-3	ZX5915-0214213	not determined	chr7:2035260..2035260
Sample_GAN1726A280	11DR-0054-3	ZX5915-0214213	not determined	chr3:20311692..20311692
Sample_GAN1726A198	11DR-0054-4	ZX5915-0214213	not determined	not determined
Sample_GAN1726A221	11DR-0054-4	ZX5915-0214213	not determined	chr6:147063224..147063268
Sample_GAN1726A233	11DR-0054-4	ZX5915-0214213	not determined	chr3:107374556..107374556
Sample_GAN1726A245	11DR-0054-4	ZX5915-0214213	not determined	not determined
Sample_GAN1726A257	11DR-0054-4	ZX5915-0214213	not determined	chr3:84904810..84904810
Sample_GAN1726A269	11DR-0054-4	ZX5915-0214213	not determined	chr3:77248534..77248536
Sample_GAN1726A281	11DR-0054-4	ZX5915-0214213	not determined	chr4:198920476..198929476
Sample_GAN1726A210	11DR-0054-5	ZX5915-0214213	not determined	chr9:147476732..147476734
Sample_GAN1726A222	11DR-0054-5	ZX5915-0214213	not determined	chr10:81049972..81049972
Sample_GAN1726A234	11DR-0054-5	ZX5915-0214213	not determined	chr3:59504026..59504026
Sample_GAN1726A246	11DR-0054-5	ZX5915-0214213	not determined	not determined
Sample_GAN1726A258	11DR-0054-5	ZX5915-0214213	not determined	chr3:38102320..38102320
Sample_GAN1726A270	11DR-0054-5	ZX5915-0214213	not determined	chr3:2770254..2770254
Sample_GAN1726A282	11DR-0054-5	ZX5915-0214213	not determined	chr9:149426737..149426737
Sample_GAN1726A199	11DR-0054-6	ZX5915-0214213	not determined	chr1:22634499..22634499
Sample_GAN1726A211	11DR-0054-6	ZX5915-0214213	not determined	not determined
Sample_GAN1726A223	11DR-0054-6	ZX5915-0214213	not determined	chr3:41155551..41155553	chr4:226175713..226175713	chr1:153209817..153209850
Sample_GAN1726A235	11DR-0054-6	ZX5915-0214213	not determined	not determined
Sample_GAN1726A247	11DR-0054-6	ZX5915-0214213	not determined	not determined
Sample_GAN1726A259	11DR-0054-6	ZX5915-0214213	not determined	not determined
Sample_GAN1726A248	11DR-0042-10	ZX7597-0334933	chr5:21586643..21586677	chr4:8104174..8104174
Sample_GAN1726A260	11DR-0042-11	ZX7597-0334933	chr5:21586643..21586677	chr9:26610441..26610444
Sample_GAN1726A272	11DR-0042-11	ZX7597-0334933	chr5:21586643..21586677	not determined
Sample_GAN1726A201	11DR-0042-16	ZX7597-0334933	chr5:21586643..21586677	not determined
Sample_GAN1726A284	11DR-0042-16	ZX7597-0334933	chr5:21586643..21586677	not determined
Sample_GAN1726A271	11DR-0042-4	ZX7597-0334933	chr5:21586643..21586677	chr9:69914117..69914117
Sample_GAN1726A200	11DR-0042-5	ZX7597-0334933	not determined	chr2:229943987..229943989
Sample_GAN1726A212	11DR-0042-5	ZX7597-0334933	chr5:21586643..21586677	not determined
Sample_GAN1726A283	11DR-0042-5	ZX7597-0334933	chr5:21586643..21586677	chr1:221866106..221866130
Sample_GAN1726A224	11DR-0042-6	ZX7597-0334933	chr5:21586643..21586677	chr5:24214662..24214663
Sample_GAN1726A236	11DR-0042-8	ZX7597-0334933	chr5:21586643..21586677	not determined
Sample_GAN1726A213	11DR-0043-1	ZX7597-0334933	chr5:21586643..21586677	not determined
Sample_GAN1726A225	11DR-0043-1	ZX7597-0334933	chr5:21586643..21586677	not determined
Sample_GAN1726A237	11DR-0043-2	ZX7597-0334933	chr5:21586643..21586677	chr9:147476661..147476661
Sample_GAN1726A249	11DR-0043-3	ZX7597-0334933	chr5:21586643..21586677	not determined
Sample_GAN1726A261	11DR-0043-4	ZX7597-0334933	chr5:21586643..21586677	not determined
Sample_GAN1726A273	11DR-0043-5	ZX7597-0334933	chr5:21586643..21586677	chr3:57151464..57151464
Sample_GAN1726A285	11DR-0043-6	ZX7597-0334933	chr5:21586643..21586677	not determined
Sample_GAN1726A215	11DR-0046-11	ZX7597-0335240	not determined	not determined
Sample_GAN1726A202	11DR-0046-6	ZX7597-0335240	not determined	not determined
Sample_GAN1726A214	11DR-0046-6	ZX7597-0335240	not determined	not determined
Sample_GAN1726A226	11DR-0046-7	ZX7597-0335240	not determined	not determined
Sample_GAN1726A238	11DR-0046-8	ZX7597-0335240	not determined	not determined
Sample_GAN1726A250	11DR-0046-8	ZX7597-0335240	not determined	not determined
Sample_GAN1726A262	11DR-0046-8	ZX7597-0335240	not determined	chr1:283088662..283088662
Sample_GAN1726A274	11DR-0046-8	ZX7597-0335240	not determined	not determined
Sample_GAN1726A286	11DR-0046-8	ZX7597-0335240	not determined	not determined
Sample_GAN1726A203	11DR-0046-9	ZX7597-0335240	not determined	chr6:129071940..129071943
Sample_GAN1726A227	11DR-0047-2	ZX7597-0335240	not determined	not determined
Sample_GAN1726A239	11DR-0047-2	ZX7597-0335240	not determined	not determined
Sample_GAN1726A251	11DR-0047-4	ZX7597-0335240	not determined	not determined
Sample_GAN1726A263	11DR-0047-4	ZX7597-0335240	not determined	chr2:60944329..60944331
Sample_GAN1726A275	11DR-0066-10	ZX7598-0332439	chr3:148639185..148639189	chr4:189295830..189295830
Sample_GAN1726A287	11DR-0066-10	ZX7598-0332439	chr3:148639185..148639189	not determined
Sample_GAN1726A204	11DR-0066-14	ZX7598-0332439	chr3:148639185..148639189	chr6:70290796..70290798
Sample_GAN1726A216	11DR-0066-18	ZX7598-0332439	chr3:148639185..148639189	chr3:12642702..12642702
Sample_GAN1726A228	11DR-0067-2	ZX7598-0332439	chr3:148639185..148639189	chr1:129590723..129590726
Sample_GAN1726A240	11DR-0067-3	ZX7598-0332439	chr3:148639185..148639189	not determined
Sample_GAN1726A252	11DR-0067-4	ZX7598-0332439	chr3:148639185..148639189	chr4:189295974..189295977
Sample_GAN1726A264	11DR-0067-4	ZX7598-0332439	chr3:148639185..148639189	chr4:167031592..167031618
Sample_GAN1726A276	11DR-0067-6	ZX7598-0332439	chr3:148639185..148639189	not determined
Sample_GAN1726A288	11DR-0067-6	ZX7598-0332439	chr3:148639185..148639189	chr6:70290714..70290714
Sample_GAN1726A289	11DR-0067-6	ZX7598-0332439	chr3:148639185..148639189	not determined
Sample_GAN1726A301	11DR-0018-10	ZX7598-0332461	not determined	chr6:162106588..162106591
Sample_GAN1726A313	11DR-0018-12	ZX7598-0332461	not determined	chr3:184362971..184363022
Sample_GAN1726A325	11DR-0018-12	ZX7598-0332461	not determined	chr2:172599255..172599258
Sample_GAN1726A337	11DR-0019-10	ZX7598-0332461	not determined	chr4:187342775..187342778
Sample_GAN1726A361	11DR-0026-10	ZX7777-0347709	chr5:14478431..14478464	chr2:223285248..223285251
Sample_GAN1726A290	11DR-0026-12	ZX7777-0347709	chr5:14478431..14478464	not determined
Sample_GAN1726A373	11DR-0026-12	ZX7777-0347709	chr5:14478431..14478464	not determined
Sample_GAN1726A302	11DR-0026-15	ZX7777-0347709	chr5:14478431..14478464	chr5:178743697..178743700
Sample_GAN1726A314	11DR-0026-15	ZX7777-0347709	chr5:14478431..14478464	chr5:215066577..215066762
Sample_GAN1726A326	11DR-0026-17	ZX7777-0347709	chr5:14478431..14478464	chr5:20410003..20410006
Sample_GAN1726A349	11DR-0026-9	ZX7777-0347709	chr5:14478431..14478464	not determined
Sample_GAN1726A338	11DR-0027-2	ZX7777-0347709	chr5:14478431..14478464	not determined
Sample_GAN1726A350	11DR-0027-2	ZX7777-0347709	chr5:14478431..14478464	chr3:169581522..169581525
Sample_GAN1726A362	11DR-0027-3	ZX7777-0347709	chr5:14478431..14478464	chr2:223285288..223285292
Sample_GAN1726A374	11DR-0027-5	ZX7777-0347709	chr5:14478431..14478464	chr5:12291852..12291857
Sample_GAN1726A291	11DR-0027-6	ZX7777-0347709	chr5:14478431..14478464	chr5:38223036..38223038
Sample_GAN1726A303	11DR-0027-7	ZX7777-0347709	chr5:14478431..14478464	chr1:36916811..36916920
Sample_GAN1726A315	11DR-0027-8	ZX7777-0347709	chr5:14478431..14478464	not determined
Sample_GAN1726A327	11DR-0027-8	ZX7777-0347709	chr5:14478431..14478464	not determined
Sample_GAN1726A363	11DR-0034-10	ZX7957-0360800	chr4:183040471..183040484	chr3:229035666..229035669
Sample_GAN1726A375	11DR-0034-13	ZX7957-0360800	chr4:183040471..183040484	chr9:5454503..5454506
Sample_GAN1726A292	11DR-0034-14	ZX7957-0360800	chr4:183040471..183040484	chr6:158622464..158622466
Sample_GAN1726A304	11DR-0034-14	ZX7957-0360800	chr4:183040471..183040484	not determined
Sample_GAN1726A316	11DR-0034-17	ZX7957-0360800	chr4:183040471..183040484	not determined
Sample_GAN1726A328	11DR-0034-17	ZX7957-0360800	chr4:183040471..183040484	chr5:178599798..178599801
Sample_GAN1726A340	11DR-0034-17	ZX7957-0360800	chr4:183040471..183040484	chr5:178599798..178599801
Sample_GAN1726A352	11DR-0034-17	ZX7957-0360800	chr4:183040471..183040484	chr5:178743698..178743701
Sample_GAN1726A364	11DR-0034-17	ZX7957-0360800	chr4:183040471..183040484	chr5:178599798..178599801
Sample_GAN1726A339	11DR-0034-8	ZX7957-0360800	chr4:183040471..183040484	chr9:151160581..151160584
Sample_GAN1726A351	11DR-0034-8	ZX7957-0360800	chr4:183040471..183040484	chr1:35833245..35833247
Sample_GAN1726A293	11DR-0035-1	ZX7957-0360800	chr4:183040471..183040484	not determined
Sample_GAN1726A376	11DR-0035-1	ZX7957-0360800	chr4:183040471..183040484	chr3:57392223..57392225
Sample_GAN1726A305	11DR-0035-3	ZX7957-0360800	chr4:183040471..183040484	chr10:139236080..139236082
Sample_GAN1726A317	11DR-0035-3	ZX7957-0360800	chr4:183040471..183040484	chr9:74530750..74530753
Sample_GAN1726A329	11DR-0035-3	ZX7957-0360800	chr4:183040471..183040484	chr4:198999194..198999199
Sample_GAN1726A341	11DR-0035-3	ZX7957-0360800	chr4:183040471..183040484	not determined
Sample_GAN1726A294	11DR-0035-4	ZX7957-0360800	chr4:183040471..183040484	chr2:185220405..185220408
Sample_GAN1726A306	11DR-0035-4	ZX7957-0360800	chr4:183040471..183040484	chr4:150405335..150405333
Sample_GAN1726A318	11DR-0035-4	ZX7957-0360800	chr4:183040471..183040484	not determined
Sample_GAN1726A330	11DR-0035-4	ZX7957-0360800	chr4:183040471..183040484	not determined
Sample_GAN1726A342	11DR-0035-4	ZX7957-0360800	chr4:183040471..183040484	chr9:145177641..145177644
Sample_GAN1726A353	11DR-0035-4	ZX7957-0360800	chr4:183040471..183040484	chr5:4201629..4201632
Sample_GAN1726A354	11DR-0035-4	ZX7957-0360800	chr4:183040471..183040484	not determined
Sample_GAN1726A365	11DR-0035-4	ZX7957-0360800	chr4:183040471..183040484	not determined
Sample_GAN1726A366	11DR-0035-4	ZX7957-0360800	chr4:183040471..183040484	not determined
Sample_GAN1726A377	11DR-0035-4	ZX7957-0360800	chr4:183040471..183040484	chr2:25043991..25043994
Sample_GAN1726A295	11DR-0035-5	ZX7957-0360800	chr4:183040471..183040484	chr3:64596894..64596898
Sample_GAN1726A307	11DR-0035-5	ZX7957-0360800	chr4:183040471..183040484	not determined
Sample_GAN1726A378	11DR-0035-5	ZX7957-0360800	chr4:183040471..183040484	not determined
Sample_GAN1726A308	11DR-0126-10	ZX7957-0360800	chr4:183040471..183040484	not determined
Sample_GAN1726A320	11DR-0126-10	ZX7957-0360800	chr4:183040471..183040484	chr2:14892842..14892845
Sample_GAN1726A332	11DR-0126-11	ZX7957-0360800	chr4:183040471..183040484	chr4:185431419..185431425
Sample_GAN1726A344	11DR-0126-11	ZX7957-0360800	chr4:183040471..183040484	not determined
Sample_GAN1726A356	11DR-0126-12	ZX7957-0360800	chr4:183040471..183040484	chr8:69016028..69016031
Sample_GAN1726A368	11DR-0126-12	ZX7957-0360800	chr4:183040471..183040484	not determined
Sample_GAN1726A380	11DR-0126-12	ZX7957-0360800	chr4:183040471..183040484	chr1:38868393..38868396
Sample_GAN1726A297	11DR-0126-13	ZX7957-0360800	chr4:183040471..183040484	chr3:57392063..57392222
Sample_GAN1726A309	11DR-0126-13	ZX7957-0360800	chr4:183040471..183040484	chr4:143378800..143378803
Sample_GAN1726A319	11DR-0126-6	ZX7957-0360800	chr4:183040471..183040484	chr9:39392819..39392819
Sample_GAN1726A331	11DR-0126-6	ZX7957-0360800	chr4:183040471..183040484	not determined
Sample_GAN1726A343	11DR-0126-6	ZX7957-0360800	chr4:183040471..183040484	chr7:95517982..95517984
Sample_GAN1726A355	11DR-0126-6	ZX7957-0360800	chr4:183040471..183040484	chr3:229035735..229035738	chr8:155571068..155571071
Sample_GAN1726A367	11DR-0126-7	ZX7957-0360800	chr4:183040471..183040484	not determined
Sample_GAN1726A296	11DR-0126-9	ZX7957-0360800	chr4:183040471..183040484	not determined
Sample_GAN1726A379	11DR-0126-9	ZX7957-0360800	chr4:183040471..183040484	not determined
Sample_GAN1726A321	11DR-0127-1	ZX7957-0360800	chr4:183040471..183040484	not determined
Sample_GAN1726A333	11DR-0127-3	ZX7957-0360800	chr4:183040471..183040484	not determined
Sample_GAN1726A345	11DR-0127-3	ZX7957-0360800	chr4:183040471..183040484	not determined
Sample_GAN1726A357	11DR-0127-3	ZX7957-0360800	chr4:183040471..183040484	chr3:170025176..170025178
Sample_GAN1726A369	11DR-0127-3	ZX7957-0360800	chr4:183040471..183040484	chr1:251991408..251991410
Sample_GAN1726A381	11DR-0127-3	ZX7957-0360800	chr4:183040471..183040484	not determined
Sample_GAN1726A298	11DR-0127-4	ZX7957-0360800	chr4:183040471..183040484	chr3:175966560..175966564
Sample_GAN1726A310	11DR-0127-5	ZX7957-0360800	chr4:183040471..183040484	chr3:195378651..195378695
Sample_GAN1726A322	11DR-0127-5	ZX7957-0360800	chr4:183040471..183040484	not determined
Sample_GAN1726A334	11DR-0127-6	ZX7957-0360800	chr4:183040471..183040484	not determined
Sample_GAN1726A346	11DR-0127-6	ZX7957-0360800	chr4:183040471..183040484	not determined
Sample_GAN1726A358	11DR-0127-6	ZX7957-0360800	chr4:183040471..183040484	not determined
Sample_GAN1726A370	11DR-0127-6	ZX7957-0360800	chr4:183040471..183040484	not determined
Sample_GAN1726A382	11DR-0127-7	ZX7957-0360800	chr4:183040471..183040484	not determined
Sample_GAN1726A359	11DR-0030-10	ZX8860-0436101	chr9:20333819..20333822	chr6:73003596..73003599
Sample_GAN1726A371	11DR-0030-10	ZX8860-0436101	chr9:20333819..20333822	not determined
Sample_GAN1726A300	11DR-0030-11	ZX8860-0436101	chr9:20333819..20333822	not determined
Sample_GAN1726A383	11DR-0030-11	ZX8860-0436101	chr9:20333819..20333822	chr2:30836078..30836269
Sample_GAN1726A312	11DR-0030-12	ZX8860-0436101	chr9:20333819..20333822	chr10:119196920..119196923
Sample_GAN1726A324	11DR-0030-12	ZX8860-0436101	chr9:20333819..20333822	not determined
Sample_GAN1726A336	11DR-0030-13	ZX8860-0436101	chr9:20333819..20333822	not determined
Sample_GAN1726A348	11DR-0030-13	ZX8860-0436101	chr9:20333819..20333822	chr1:105952200..105952204
Sample_GAN1726A360	11DR-0030-13	ZX8860-0436101	chr9:20333819..20333822	chr8:105734647..105734650
Sample_GAN1726A372	11DR-0030-13	ZX8860-0436101	chr9:20333819..20333822	chr6:138066177..138066213
Sample_GAN1726A299	11DR-0030-3	ZX8860-0436101	chr9:20333819..20333822	chr3:66947311..66947314
Sample_GAN1726A311	11DR-0030-5	ZX8860-0436101	chr9:20333819..20333822	chr5:153890959..153891089
Sample_GAN1726A323	11DR-0030-6	ZX8860-0436101	not determined	not determined
Sample_GAN1726A335	11DR-0030-7	ZX8860-0436101	chr9:20333819..20333822	not determined
Sample_GAN1726A347	11DR-0030-8	ZX8860-0436101	chr9:20333819..20333822	not determined
Sample_GAN1726A384	11DR-0031-2	ZX8860-0436101	chr9:20333819..20333822	chr8:5819005..5819011

## Sheet: S5. Tpn Re-insert Place Freq
Row Labels	Plants Examined	Lauch sites placed	Transposon re-insertion sites placed	Transposon re-insertion placement efficiency
ZX5895-0210302	24	24	7	0.291667
ZX5915-0214213	30	0	21	0.7
ZX7597-0334933	18	17	8	0.444444
ZX7597-0335240	14	0	3	0.214286
ZX7598-0332439	11	11	7	0.636364
ZX7598-0332461	4	0	4	1
ZX7777-0347709	15	15	9	0.6
ZX7957-0360800	60	60	32	0.533333
ZX8860-0436101	16	15	9	0.5625
Total	192	142	100

## Sheet: S6. Re-insertion site context
LIMS_name	Event	tag_location	In a gene	Gene Inserted into	tag_direction	SCBV enhancer location	downstream_gene_start	downstream_gene	downstream_gene_dist	upstream_gene_start	upstream_gene	upstream_gene_dist
Sample_GAN1726A193	ZX5895-0210302	chr1:71268977..71268977	No		forward	chr1:71270016..71270016	chr1:71337320..71337321	GRMZM2G083642	67304	chr1:71215209..71215210	GRMZM2G382774	54806
Sample_GAN1726A196	ZX5915-0214213	chr4:189971618..189971618	No		reverse	chr4:189976758..189976758	chr4:190007812..190007813	GRMZM2G152591	31054	chr4:189965854..189965855	GRMZM2G539418	10903
Sample_GAN1726A197	ZX5915-0214213	chr3:50511324..50511431	No		forward	chr3:50512363..50512470	chr3:50602671..50602672	GRMZM2G170099	90202	chr3:50169381..50169382	GRMZM5G826468	342982
Sample_GAN1726A199	ZX5915-0214213	chr1:22634499..22634499	No		reverse	chr1:22639639..22639639	chr1:22647428..22647429	GRMZM2G055217	7789	chr1:22639252..22639253	GRMZM2G055101	386
Sample_GAN1726A200	ZX7597-0334933	chr2:229943987..229943989	No		forward	chr2:229945026..229945028	chr2:229948601..229948602	GRMZM2G137493	3574	chr2:229943934..229943935	GRMZM2G564571	1092
Sample_GAN1726A203	ZX7597-0335240	chr6:129071940..129071943	No		forward	chr6:129072979..129072982	chr6:129086004..129086005	GRMZM2G447795	13023	chr6:129070873..129070874	GRMZM2G447791	2106
Sample_GAN1726A204	ZX7598-0332439	chr6:70290796..70290798	No		reverse	chr6:70295936..70295938	chr6:70444530..70444531	GRMZM2G163798	148593	chr6:70293629..70293630	GRMZM2G447347	2307
Sample_GAN1726A208	ZX5915-0214213	chr9:148644600..148644600	No		forward	chr9:148645639..148645639	chr9:148663976..148663977	GRMZM2G017831	18337	chr9:148619403..148619404	GRMZM2G138589	26235
Sample_GAN1726A209	ZX5915-0214213	chr7:2318948..2318948	Yes	GRMZM2G337881	forward	chr7:2319987..2319987	chr7:2360529..2360530	GRMZM2G128693	40542	chr7:2317598..2317599	GRMZM2G337881	2388
Sample_GAN1726A210	ZX5915-0214213	chr9:147476732..147476734	No		reverse	chr9:147481872..147481874	chr9:147486941..147486942	GRMZM2G178254	5068	chr9:147479414..147479415	GRMZM2G479245	2458
Sample_GAN1726A216	ZX7598-0332439	chr3:12642702..12642702	No		forward	chr3:12643741..12643741	chr3:12744245..12744246	AC191012.2_FG001	100504	chr3:12642938..12642939	GRMZM2G066345	802
Sample_GAN1726A218	ZX5895-0210302	chr2:214969001..214969001	No		forward	chr2:214970040..214970040	chr2:215007666..215007667	GRMZM2G340359	37626	chr2:214956749..214956750	GRMZM2G166994	13290
Sample_GAN1726A219	ZX5895-0210302	chr2:92263711..92263790	No		forward	chr2:92264750..92264829	chr2:92535921..92535922	GRMZM5G871600	271093	chr2:92153332..92153333	GRMZM2G352281	111418
Sample_GAN1726A221	ZX5915-0214213	chr6:147063224..147063268	No		forward	chr6:147064263..147064307	chr6:147131116..147131117	GRMZM2G133082	66810	chr6:147062115..147062116	GRMZM2G097989	2148
Sample_GAN1726A222	ZX5915-0214213	chr10:81049972..81049972	No		reverse	chr10:81055112..81055112	chr10:81173125..81173126	GRMZM2G123411	118013	chr10:81052617..81052618	GRMZM2G133382	2494
Sample_GAN1726A223	ZX5915-0214213	chr4:226175713..226175713	Yes		reverse	chr4:226180853..226180853	chr4:226268797..226268798	GRMZM2G038365	87944	chr4:226176775..226176776	GRMZM2G076665	4077
Sample_GAN1726A223	ZX5915-0214213	chr1:153209817..153209850	Yes		forward	chr1:153210856..153210889	chr1:153349374..153349375	GRMZM2G422631	138486	chr1:153103733..153103734	GRMZM2G321795	107123
Sample_GAN1726A223	ZX5915-0214213	chr3:41155551..41155553	Yes	GRMZM2G026182	forward	chr3:41156590..41156592	chr3:41168206..41168207	GRMZM2G026182	11615	chr3:40985817..40985818	GRMZM2G119737	170773
Sample_GAN1726A224	ZX7597-0334933	chr5:24214662..24214663	No		forward	chr5:24215701..24215702	chr5:24219488..24219489	GRMZM2G436707	3787	chr5:24215306..24215307	GRMZM2G436710	395
Sample_GAN1726A228	ZX7598-0332439	chr1:129590723..129590726	No		forward	chr1:129591762..129591765	chr1:129730553..129730554	AC201966.3_FG001	138789	chr1:129559431..129559432	GRMZM2G349794	32331
Sample_GAN1726A231	ZX5895-0210302	chr4:209805003..209805003	No		forward	chr4:209806042..209806042	chr4:209808844..209808845	GRMZM2G106363	2802	chr4:209797311..209797312	GRMZM2G106424	8730
Sample_GAN1726A232	ZX5915-0214213	chr3:214795477..214795477	No		forward	chr3:214796516..214796516	chr3:214820493..214820494	GRMZM2G067600	23977	chr3:214794992..214794993	GRMZM2G370193	1523
Sample_GAN1726A233	ZX5915-0214213	chr3:107374556..107374556	No		forward	chr3:107375595..107375595	chr3:107398172..107398173	GRMZM5G846305	22577	chr3:107373181..107373182	AC198518.3_FG005	2413
Sample_GAN1726A234	ZX5915-0214213	chr3:59504026..59504026	Yes	GRMZM2G314667	forward	chr3:59505065..59505065	chr3:59617156..59617157	GRMZM2G118641	112091	chr3:59504818..59504819	GRMZM2G314667	246
Sample_GAN1726A237	ZX7597-0334933	chr9:147476661..147476661	No		reverse	chr9:147481801..147481801	chr9:147486941..147486942	GRMZM2G178254	5140	chr9:147479414..147479415	GRMZM2G479245	2386
Sample_GAN1726A244	ZX5915-0214213	chr9:20329843..20329843	No		forward	chr9:20330882..20330882	chr9:20333819..20333820	GRMZM2G444801	2937	chr9:20304102..20304103	GRMZM2G106683	26779
Sample_GAN1726A248	ZX7597-0334933	chr4:8104174..8104174	No		reverse	chr4:8109314..8109314	chr4:8308704..8308705	GRMZM2G029496	199390	chr4:8079904..8079905	GRMZM2G181073	29409
Sample_GAN1726A252	ZX7598-0332439	chr4:189295974..189295977	Yes	GRMZM2G050959	reverse	chr4:189301114..189301117	chr4:189366896..189366897	GRMZM2G428035	65780	chr4:189297206..189297207	GRMZM2G050959	3908
Sample_GAN1726A257	ZX5915-0214213	chr3:84904810..84904810	Yes	GRMZM2G112579	reverse	chr3:84909950..84909950	chr3:85659561..85659562	GRMZM2G044724	749611	chr3:84905742..84905743	GRMZM2G112579	4207
Sample_GAN1726A258	ZX5915-0214213	chr3:38102320..38102320	No		forward	chr3:38103359..38103359	chr3:38166777..38166778	GRMZM5G806630	63418	chr3:38062584..38062585	GRMZM2G064541	40774
Sample_GAN1726A260	ZX7597-0334933	chr9:26610441..26610444	No		forward	chr9:26611480..26611483	chr9:26613179..26613180	GRMZM2G051949	1697	chr9:26606726..26606727	GRMZM5G870176	4754
Sample_GAN1726A262	ZX7597-0335240	chr1:283088662..283088662	Yes	GRMZM2G065214	forward	chr1:283089701..283089701	chr1:283091229..283091230	GRMZM2G065214	1528	chr1:283086410..283086411	GRMZM2G065083	3290
Sample_GAN1726A263	ZX7597-0335240	chr2:60944329..60944331	No		forward	chr2:60945368..60945370	chr2:61244892..61244893	GRMZM2G165063	299523	chr2:60875854..60875855	GRMZM2G068590	69514
Sample_GAN1726A264	ZX7598-0332439	chr4:167031592..167031618	No		reverse	chr4:167036732..167036758	chr4:167037947..167037948	GRMZM2G063256	1190	chr4:167033388..167033389	GRMZM2G063276	3344
Sample_GAN1726A265	ZX5895-0210302	chr8:31645079..31645081	No		forward	chr8:31646118..31646120	chr8:31980834..31980835	AC196158.3_FG002	334715	chr8:31604236..31604237	GRMZM2G352066	41882
Sample_GAN1726A266	ZX5895-0210302	chr3:6935121..6939255	Yes	GRMZM2G166721	forward	chr3:6936160..6940294	chr3:6966271..6966272	GRMZM2G138358	25978	chr3:6931399..6931400	GRMZM2G166646	4761
Sample_GAN1726A268	ZX5915-0214213	chr7:2035260..2035260	No		reverse	chr7:2040400..2040400	chr7:2062067..2062068	GRMZM2G072582	21667	chr7:1984731..1984732	GRMZM5G852776	55668
Sample_GAN1726A269	ZX5915-0214213	chr3:77248534..77248536	No		forward	chr3:77249573..77249575	chr3:77561463..77561464	GRMZM2G474019	311889	chr3:77230882..77230883	GRMZM2G701571	18691
Sample_GAN1726A270	ZX5915-0214213	chr3:2770254..2770254	Yes	GRMZM2G013010	forward	chr3:2771293..2771293	chr3:2774756..2774757	GRMZM2G318862	3463	chr3:2770675..2770676	GRMZM2G013010	617
Sample_GAN1726A271	ZX7597-0334933	chr9:69914117..69914117	No		reverse	chr9:69919257..69919257	chr9:69953506..69953507	GRMZM2G439136	34249	chr9:69864467..69864468	AC198122.3_FG002	54789
Sample_GAN1726A273	ZX7597-0334933	chr3:57151464..57151464	No		forward	chr3:57152503..57152503	chr3:57230235..57230236	GRMZM2G331811	77732	chr3:57145425..57145426	GRMZM2G033644	7077
Sample_GAN1726A275	ZX7598-0332439	chr4:189295830..189295830	Yes	GRMZM2G050959	reverse	chr4:189300970..189300970	chr4:189366896..189366897	GRMZM2G428035	65926	chr4:189297206..189297207	GRMZM2G050959	3763
Sample_GAN1726A279	ZX5895-0210302	chr2:60944421..60944421	No		forward	chr2:60945460..60945460	chr2:61244892..61244893	GRMZM2G165063	299432	chr2:60875854..60875855	GRMZM2G068590	69605
Sample_GAN1726A280	ZX5915-0214213	chr3:20311692..20311692	Yes	GRMZM5G832149	reverse	chr3:20316832..20316832	chr3:20377265..20377266	GRMZM2G013884	60433	chr3:20307197..20307198	GRMZM5G832149	9634
Sample_GAN1726A281	ZX5915-0214213	chr4:198920476..198929476	No		reverse	chr4:198925616..198934616	chr4:198996474..198996475	GRMZM2G071101	61859	chr4:198918892..198918893	GRMZM2G370693	6724
Sample_GAN1726A282	ZX5915-0214213	chr9:149426737..149426737	Yes	GRMZM2G015648	reverse	chr9:149431877..149431877	chr9:149439039..149439040	GRMZM2G091285	7162	chr9:149425942..149425943	GRMZM2G015648	5934
Sample_GAN1726A283	ZX7597-0334933	chr1:221866106..221866130	No		reverse	chr1:221871246..221871270	chr1:221943947..221943948	GRMZM2G112242	72678	chr1:221810123..221810124	GRMZM2G026737	61123
Sample_GAN1726A288	ZX7598-0332439	chr6:70290714..70290714	No		reverse	chr6:70295854..70295854	chr6:70444530..70444531	GRMZM2G163798	148676	chr6:70293629..70293630	GRMZM2G447347	2224
Sample_GAN1726A291	ZX7777-0347709	chr5:38223036..38223038	No		reverse	chr5:38228176..38228178	chr5:38268546..38268547	GRMZM2G341747	40369	chr5:38202807..38202808	GRMZM2G432926	25369
Sample_GAN1726A292	ZX7957-0360800	chr6:158622464..158622466	No		reverse	chr6:158627604..158627606	chr6:158647498..158647499	GRMZM2G441325	19893	chr6:158622715..158622716	AC187896.3_FG006	4889
Sample_GAN1726A294	ZX7957-0360800	chr2:185220405..185220408	No		forward	chr2:185221444..185221447	chr2:185232689..185232690	GRMZM2G176486	11243	chr2:185219462..185219463	GRMZM2G119516	1982
Sample_GAN1726A295	ZX7957-0360800	chr3:64596894..64596898	No		reverse	chr3:64602034..64602038	chr3:64615150..64615151	GRMZM2G137037	13113	chr3:64562577..64562578	AC183927.3_FG004	39457
Sample_GAN1726A297	ZX7957-0360800	chr3:57392063..57392222	No		reverse	chr3:57397203..57397362	chr3:57470208..57470209	GRMZM2G160672	72847	chr3:57392874..57392875	GRMZM2G016754	4329
Sample_GAN1726A298	ZX7957-0360800	chr3:175966560..175966564	No		reverse	chr3:175971700..175971704	chr3:175980185..175980186	GRMZM2G135706	8482	chr3:175965418..175965419	GRMZM2G135703	6282
Sample_GAN1726A299	ZX8860-0436101	chr3:66947311..66947314	No		reverse	chr3:66952451..66952454	chr3:67170343..67170344	GRMZM2G436770	217890	chr3:66949674..66949675	GRMZM2G104639	2777
Sample_GAN1726A301	ZX7598-0332461	chr6:162106588..162106591	No		reverse	chr6:162111728..162111731	chr6:162116067..162116068	GRMZM2G175089	4337	chr6:162109178..162109179	GRMZM2G175232	2550
Sample_GAN1726A302	ZX7777-0347709	chr5:178743697..178743700	No		forward	chr5:178744736..178744739	chr5:178799779..178799780	GRMZM2G024693	55041	chr5:178738619..178738620	GRMZM2G160710	6117
Sample_GAN1726A303	ZX7777-0347709	chr1:36916811..36916920	No		forward	chr1:36917850..36917959	chr1:36972996..36972997	GRMZM2G105362	55038	chr1:36917763..36917764	GRMZM2G072342	87
Sample_GAN1726A305	ZX7957-0360800	chr10:139236080..139236082	No		forward	chr10:139237119..139237121	chr10:139316025..139316026	GRMZM2G125656	78905	chr10:139191682..139191683	GRMZM2G392040	45437
Sample_GAN1726A306	ZX7957-0360800	chr4:150405335..150405333	No		reverse	chr4:150410473..150410475	chr4:150469659..150469660	GRMZM2G100716	59185	chr4:150408177..150408178	GRMZM2G495234	2296
Sample_GAN1726A309	ZX7957-0360800	chr4:143378800..143378803	No		forward	chr4:143379839..143379842	chr4:143381140..143381141	GRMZM2G160541	1299	chr4:143245780..143245781	GRMZM2G460360	134059
Sample_GAN1726A310	ZX7957-0360800	chr3:195378651..195378695	No		forward	chr3:195379690..195379734	chr3:195380283..195380284	GRMZM5G840538	550	chr3:195312990..195312991	GRMZM2G094712	66700
Sample_GAN1726A311	ZX8860-0436101	chr5:153890959..153891089	No		forward	chr5:153891998..153892128	chr5:153948182..153948183	GRMZM2G119623	56055	chr5:153543150..153543151	GRMZM2G177781	348848
Sample_GAN1726A312	ZX8860-0436101	chr10:119196920..119196923	No		forward	chr10:119197959..119197962	chr10:119408417..119408418	GRMZM2G446204	210456	chr10:119196261..119196262	GRMZM2G074793	1698
Sample_GAN1726A313	ZX7598-0332461	chr3:184362971..184363022	No		reverse	chr3:184368111..184368162	chr3:184387045..184387046	GRMZM2G035726	18884	chr3:184365592..184365593	GRMZM2G339122	2519
Sample_GAN1726A314	ZX7777-0347709	chr5:215066577..215066762	No		forward	chr5:215067616..215067801	chr5:215077224..215077225	GRMZM2G354253	9424	chr5:215065770..215065771	GRMZM5G851655	1846
Sample_GAN1726A317	ZX7957-0360800	chr9:74530750..74530753	No		reverse	chr9:74535890..74535893	chr9:74589391..74589392	GRMZM2G366146	53499	chr9:74313144..74313145	GRMZM2G015502	222746
Sample_GAN1726A319	ZX7957-0360800	chr9:39392819..39392819	No		reverse	chr9:39397959..39397959	chr9:39441245..39441246	GRMZM2G465868	43286	chr9:39393622..39393623	GRMZM2G440688	4336
Sample_GAN1726A320	ZX7957-0360800	chr2:14892842..14892845	No		reverse	chr2:14897982..14897985	chr2:15000058..15000059	GRMZM2G402837	102074	chr2:14897033..14897034	GRMZM2G129450	949
Sample_GAN1726A325	ZX7598-0332461	chr2:172599255..172599258	No		reverse	chr2:172604395..172604398	chr2:172703543..172703544	GRMZM2G000601	99146	chr2:172544151..172544152	GRMZM2G433150	60244
Sample_GAN1726A326	ZX7777-0347709	chr5:20410003..20410006	No		reverse	chr5:20415143..20415146	chr5:20488460..20488461	GRMZM2G080231	73315	chr5:20311246..20311247	GRMZM2G545615	103897
Sample_GAN1726A328	ZX7957-0360800	chr5:178599798..178599801	No		reverse	chr5:178604938..178604941	chr5:178605493..178605494	GRMZM2G088736	553	chr5:178582810..178582811	GRMZM2G088747	22128
Sample_GAN1726A329	ZX7957-0360800	chr4:198999194..198999199	No		forward	chr4:199000233..199000238	chr4:199077394..199077395	GRMZM2G177720	77157	chr4:198996474..198996475	GRMZM2G071101	3759
Sample_GAN1726A332	ZX7957-0360800	chr4:185431419..185431425	No		reverse	chr4:185436559..185436565	chr4:185444294..185444295	GRMZM2G006762	7730	chr4:185390200..185390201	GRMZM2G346113	46359
Sample_GAN1726A337	ZX7598-0332461	chr4:187342775..187342778	No		forward	chr4:187343814..187343817	chr4:187358569..187358570	GRMZM2G012391	14753	chr4:187302203..187302204	GRMZM2G055538	41611
Sample_GAN1726A339	ZX7957-0360800	chr9:151160581..151160584	No		forward	chr9:151161620..151161623	chr9:151248023..151248024	GRMZM2G087901	86401	chr9:151157703..151157704	GRMZM2G700132	3917
Sample_GAN1726A340	ZX7957-0360800	chr5:178599798..178599801	No		reverse	chr5:178604938..178604941	chr5:178605493..178605494	GRMZM2G088736	553	chr5:178582810..178582811	GRMZM2G088747	22128
Sample_GAN1726A342	ZX7957-0360800	chr9:145177641..145177644	No		forward	chr9:145178680..145178683	chr9:145281618..145281619	GRMZM2G136293	102936	chr9:145178559..145178560	GRMZM2G091621	121
Sample_GAN1726A343	ZX7957-0360800	chr7:95517982..95517984	No		reverse	chr7:95523122..95523124	chr7:95533897..95533898	GRMZM2G360648	10774	chr7:95451283..95451284	GRMZM2G354615	71839
Sample_GAN1726A348	ZX8860-0436101	chr1:105952200..105952204	No		forward	chr1:105953239..105953243	chr1:106004985..106004986	GRMZM2G481311	51743	chr1:105951470..105951471	GRMZM2G383594	1769
Sample_GAN1726A350	ZX7777-0347709	chr3:169581522..169581525	No		reverse	chr3:169586662..169586665	chr3:169620922..169620923	GRMZM2G070562	34258	chr3:169582019..169582020	GRMZM2G006821	4643
Sample_GAN1726A351	ZX7957-0360800	chr1:35833245..35833247	Yes	GRMZM2G474407	reverse	chr1:35838385..35838387	chr1:35848136..35848137	AC177941.3_FG006	9750	chr1:35833537..35833538	GRMZM2G474407	4848
Sample_GAN1726A352	ZX7957-0360800	chr5:178743698..178743701	No		forward	chr5:178744737..178744740	chr5:178799779..178799780	GRMZM2G024693	55040	chr5:178738619..178738620	GRMZM2G160710	6118
Sample_GAN1726A353	ZX7957-0360800	chr5:4201629..4201632	No		reverse	chr5:4206769..4206772	chr5:4214220..4214221	AC182413.4_FG002	7449	chr5:4205154..4205155	GRMZM2G004290	1615
Sample_GAN1726A355	ZX7957-0360800	chr3:229035735..229035738	Yes	GRMZM2G165914	reverse	chr3:229040875..229040878	chr3:229083933..229083934	GRMZM2G001415	43056	chr3:229037317..229037318	GRMZM2G165914	3558
Sample_GAN1726A355	ZX7957-0360800	chr8:155571068..155571071	Yes		forward	chr8:155572107..155572110	chr8:155582700..155582701	GRMZM2G169571	10591	chr8:155541108..155541109	GRMZM2G169584	30999
Sample_GAN1726A356	ZX7957-0360800	chr8:69016028..69016031	No		forward	chr8:69017067..69017070	chr8:69022664..69022665	GRMZM2G067256	5595	chr8:68975307..68975308	GRMZM2G070013	41760
Sample_GAN1726A357	ZX7957-0360800	chr3:170025176..170025178	Yes	GRMZM5G813651	reverse	chr3:170030316..170030318	chr3:170063537..170063538	GRMZM2G080825	33220	chr3:170025673..170025674	GRMZM5G813651	4643
Sample_GAN1726A359	ZX8860-0436101	chr6:73003596..73003599	No		forward	chr6:73004635..73004638	chr6:73204013..73204014	GRMZM2G062638	199376	chr6:72908867..72908868	GRMZM2G362745	95768
Sample_GAN1726A360	ZX8860-0436101	chr8:105734647..105734650	No		reverse	chr8:105739787..105739790	chr8:105778137..105778138	GRMZM2G007384	38348	chr8:105660543..105660544	GRMZM5G867122	79244
Sample_GAN1726A361	ZX7777-0347709	chr2:223285248..223285251	No		reverse	chr2:223290388..223290391	chr2:223324496..223324497	GRMZM2G333591	34106	chr2:223290186..223290187	GRMZM2G172369	202
Sample_GAN1726A362	ZX7777-0347709	chr2:223285288..223285292	Yes	GRMZM2G172297	reverse	chr2:223290428..223290432	chr2:223324496..223324497	GRMZM2G333591	34065	chr2:223290186..223290187	GRMZM2G172369	242
Sample_GAN1726A363	ZX7957-0360800	chr3:229035666..229035669	No		reverse	chr3:229040806..229040809	chr3:229083933..229083934	GRMZM2G001415	43125	chr3:229037317..229037318	GRMZM2G165914	3489
Sample_GAN1726A364	ZX7957-0360800	chr5:178599798..178599801	No		reverse	chr5:178604938..178604941	chr5:178605493..178605494	GRMZM2G088736	553	chr5:178582810..178582811	GRMZM2G088747	22128
Sample_GAN1726A369	ZX7957-0360800	chr1:251991408..251991410	No		forward	chr1:251992447..251992449	chr1:251995669..251995670	GRMZM2G414047	3221	chr1:251987450..251987451	GRMZM2G114036	4997
Sample_GAN1726A372	ZX8860-0436101	chr6:138066177..138066213	No		forward	chr6:138067216..138067252	chr6:138086519..138086520	GRMZM2G378167	19268	chr6:138062899..138062900	GRMZM5G825231	4317
Sample_GAN1726A374	ZX7777-0347709	chr5:12291852..12291857	No		reverse	chr5:12296992..12296997	chr5:12363995..12363996	GRMZM5G832740	66999	chr5:12291789..12291790	AC206941.2_FG002	5203
Sample_GAN1726A375	ZX7957-0360800	chr9:5454503..5454506	Yes	GRMZM2G171752	forward	chr9:5455542..5455545	chr9:5508856..5508857	GRMZM2G152411	53312	chr9:5453681..5453682	GRMZM2G171752	1861
Sample_GAN1726A376	ZX7957-0360800	chr3:57392223..57392225	Yes	GRMZM2G016754	reverse	chr3:57397363..57397365	chr3:57470208..57470209	GRMZM2G160672	72844	chr3:57392874..57392875	GRMZM2G016754	4489
Sample_GAN1726A377	ZX7957-0360800	chr2:25043991..25043994	No		reverse	chr2:25049131..25049134	chr2:25057270..25057271	GRMZM2G702971	8137	chr2:25046932..25046933	GRMZM2G702970	2199
Sample_GAN1726A380	ZX7957-0360800	chr1:38868393..38868396	No		forward	chr1:38869432..38869435	chr1:38869488..38869489	GRMZM2G007055	54	chr1:38852819..38852820	AC204035.3_FG003	16613
Sample_GAN1726A383	ZX8860-0436101	chr2:30836078..30836269	No		forward	chr2:30837117..30837308	chr2:30871242..30871243	GRMZM2G170152	33935	chr2:30818847..30818848	GRMZM2G342509	18270
Sample_GAN1726A384	ZX8860-0436101	chr8:5819005..5819011	No		reverse	chr8:5824145..5824151	chr8:5871833..5871834	GRMZM2G323545	47683	chr8:5820702..5820703	GRMZM2G155260	3443
