# Supplementary material for: Development of an activation tagging system for maize
Source: Plant Direct. 2019 Feb 21;3(2):e00118. doi: 10.1002/pld3.118 (PMC6508757; doi:10.1002/pld3.118)
Supplement: Supplementary file 2 [file PLD3-3-e00118-s002.txt]

LOCUS       pEPS3004               65441 bp    DNA     circular UNA 22-APR-2010
DEFINITION  pSB1/ZmUbi-SPMTNPase-ZmPerT/ZmGl promoter-C1-Nos/ZmGl
            promoter-5'TIR-SPM-4xSCBV-OsAct1 promoter-AAD1 v3-ZmLipase
            T-3'TIR-SPM-Bp gene-Nos/.
ACCESSION   urn.local...i-9xygs7w
VERSION     urn.local...i-9xygs7w
KEYWORDS    .
SOURCE      
  ORGANISM  
            .
FEATURES             Location/Qualifiers
     misc_structure  1..25
                     /label="Right Border"
     3'UTR           complement(118..482)
                     /label="ZmPer5 3' UTR v2"
     misc_feature    complement(491..8132)
                     /Description="ZmEn transposase v2. ZmEn transposase v2.
                     ZmEn transposase v2. BssHII fragment used by Pereira as
                     the transposase cassette"
                     /label="ZmEn transposase v2"
     CDS             complement(800..3519)
                     /db_xref="GI:168640"
                     /product="mosaic protein"
                     /codon_start=1
                     /protein_id="AAA66268.1"
                     /gene="MP"
                     /label="CDS3"
     CDS             complement(3624..4064)
                     /Description="CDS_2. CDS_2. CDS_2. ORF2; putative"
                     /db_xref="GI:806300"
                     /product="unknown protein"
                     /codon_start=1
                     /protein_id="AAA66267.1"
                     /label="CDS_2"
     CDS             complement(4421..7114)
                     /Description="CDS_1. CDS_1. CDS_1. ORF1; putative"
                     /db_xref="GI:806299"
                     /product="unknown protein"
                     /codon_start=1
                     /protein_id="AAA66266.1"
                     /label="CDS_1"
     intron          complement(8135..9149)
                     /label="ZmUbi1 intron v2"
     misc_feature    complement(8137..10127)
                     /label="ZmUbi1 promoter v2"
                     /note="Geneious type: promoter uukaryotic"
     exon            complement(9150..9231)
                     /label="ZmUbi1 exon v1"
     misc_feature    complement(9233..10127)
                     /label="ZmUbi1 upstream promoter region v2"
                     /note="Geneious type: promoter uukaryotic"
     misc_feature    10169..11417
                     /Description="ZmGlob promoter v1. Zm Globulin promoter"
                     /label="ZmGlob promoter v1"
                     /note="Geneious type: promoter uukaryotic"
     CDS             11419..12261
                     /label="ZmC1 v2"
     3'UTR           12390..12643
                     /label="AtuNos 3' UTR v2"
     misc_feature    12703..13951
                     /Description="ZmGlob promoter v1. Zm Globulin promoter"
                     /label="ZmGlob promoter v1"
                     /note="Geneious type: promoter uukaryotic"
     misc_structure  13982..14251
                     /Description="ZmEn-I 5' TIR v1. ZmEn-I 5' TIR v1. ZmEn-I
                     5' TIR v1. En-1 5' terminal inverted repeat as defined by
                     A Pereira"
                     /label="ZmEn-I 5' TIR v1"
     misc_structure  15020..16183
                     /Description="4XSCBV enhancer v1. 4 concatenated enhancers
                     from SCBV"
                     /label="4XSCBV enhancer v1"
     enhancer        complement(15020..15301)
                     /label="SCBV282 (-503 to -222)"
     enhancer        complement(15314..15595)
                     /label="SCBV282 (-503 to -222)"
     enhancer        complement(15608..15889)
                     /label="SCBV282 (-503 to -222)"
     enhancer        complement(15902..16183)
                     /label="SCBV282 (-503 to -222)"
     misc_feature    16272..17668
                     /Description="OsAct1 promoter v2. This is the sequence for
                     the complete Rice Actin Promoter."
                     /label="OsAct1 promoter v2"
                     /note="Geneious type: promoter uukaryotic"
     5'UTR           17116..17668
                     /Description="OsAct Intron + 5' UTR. This is the sequence
                     for the Rice Actin Promoter and the 5' UTR."
                     /label="OsAct Intron + 5' UTR"
     misc_feature    17168..17169
                     /Description="Deleted Sac I site. Deletion of Sac I site
                     to facilitate
                     cloning. First seen in pDAB3005-SacI."
                     /label="Deleted Sac I site"
     intron          17202..17663
                     /Description="OsAct Intron. This is the sequence for the
                     intron of the Rice Actin Promoter."
                     /label="OsAct Intron"
     CDS             17671..18561
                     /Description="AAD-1 v3. differs from native RdpA by
                     alanine at amino acid #2"
                     /label="AAD-1 v3"
     source          18588..18944
                     /strain="TX5855"
                     /db_xref="taxon:4577"
                     /organism="Zea mays"
                     /tissue_type="scutellum"
                     /dev_stage="3-day-old germinating seed"
                     /label="Source_1"
     3'UTR           18588..18944
                     /Description="ZmLip 3' UTR v1. 3' UTR from the maize
                     lipase gene"
                     /label="ZmLip 3' UTR v1"
     mutation        18760
                     /Description="Base change. In GenBank entry L35913, this
                     base is a C, but DAS sequencing has shown it to be a G"
                     /label="Base change"
     misc_structure  19520..20160
                     /Description="ZmEn-I 3' TIR v1. ZmEn-I 3' TIR v1. ZmEn-I
3' TIR v1. En-1 3' terminal inverted repeat as defined by A Pereira"
                     /label="ZmEn-I 3' TIR v1"
     CDS             20209..21900
                     /label="ZmB-Peru v1"
     3'UTR           22125..22378
                     /label="AtuNos 3' UTR v2"
     misc_structure  22497..22521
                     /label="Left Border"
     CDS             complement(23697..24485)
                     /Description="SpnR. aadA gene; product =
                     streptomycin/spectinomycin nucleotydyltransferase"
                     /label="SpnR"
     rep_origin      complement(26226..26345)
                     /label="ColE1 ori"
     misc_feature    27085
                     /label="cos"
     CDS             complement(28791..29441)
                     /Description="tetR. tetracycline resistance gene"
                     /label="tetR"
     CDS             complement(29547..30746)
                     /Description="tetA. tetracycline resistance gene"
                     /label="tetA"
     misc_feature    31377..33566
                     /label="Rep operon"
     misc_feature    complement(36949..37315)
                     /Description="oriT. origin of transfer"
                     /label="oriT"
     misc_feature    complement(38932..45202)
                     /Description="Ct1. central control operon"
                     /label="Ct1"
     rep_origin      47306
                     /Description="oriV. Located around this region"
                     /label="oriV"
     CDS             48417..49722
                     /Description="virC operon. virC1 gene in virC operon is
                     mutated and probably inactive"
                     /label="virC operon"
     CDS             complement(49833..50636)
                     /label="virG operon"
     CDS             complement(50768..60203)
                     /label="virB"
     rep_origin      complement(62507..63387)
                     /label="ColE1 Replication Origin"
ORIGIN      
        1 gtttacccgc caatatatcc tgtcaaacac tgatagtttt taattaaggc gcgccatgcc
       61 cgggcaagcg gccgctctag aactagtgga tctggccacc gtggcctagg ccggccgttg
      121 gatatatgcc gtaacaattg ttatgttaca aagcacagcg ccgctgcaac actgataaat
      181 gccaactgga atggtagatg aactcttcaa gaaacaggtg gacatattcc atgagtttat
      241 tgagttgtga ttttggtttt tggagtcaaa acatcacagg tcaaataagc agatctatgg
      301 caaccgaaga atgaacacat cttatacatt gagttattaa tagatacaca ttttacaatg
      361 tgttaaataa aaccccaaag atcgatcata tgataaaatc acagccatgc ttacttattt
      421 aaacaaaata cgccaccaac atcacaaaca attcagcaca tcaagcgact tcagtgccct
      481 cagtttcgcg cacatcagta agctacctgg gcgcatataa gagtgtgggg gccgacactc
      541 ttagtgaata atttttttta atatccaatt ttatttttct ccctccccgg atgggaagcc
      601 tccataacag cacaatataa gcacaacatt caatatatca caacacaagc accatattca
      661 acataacata acacaagcac catattcaat attcatacaa gttcaagtcc atacgaaaga
      721 agttcaaatc catctaaaac aagttaaagt ccatacaaaa cgcaatcata gtaagttcca
      781 cacaagcctc catattaatt cattctgttg gtgggtcatt ggagccgccg ccacttgtgt
      841 tcatcaataa gtccataaac gtgctctgat ccggaggcgg actagcatga tgtgagcctg
      901 aaccctttaa aagaaacaaa catttgttag tttaccgagt aactaattaa acatatacat
      961 agactgcaac atatacatgc atgttttcta gtaactgctt aaacaacgaa gcaaatagag
     1021 atgcaaagga tatcaactta acgtactgat cctggtgagt gtgagggcaa tcctggtgat
     1081 tgtgactgcc cacgaggagg aaatccccac ggcatcggcg gtggcatctg tgtttgcatc
     1141 ggtggccaaa tgcctggctg gcgaggtgcc cacggcatca tttgccctcc tatcacaccc
     1201 aatggcatca attggtcttg gacagaagtt gcagaaccct gaaacagaag acacactctt
     1261 gtttatgatt aagaagttac ggtgatcaac aataaaagta actatagatc atgcgaatga
     1321 caaaagttta aaatagatca tgtacaagca aacatgtaga aagacagaga gcaagcaacc
     1381 aatgattatc agacaaatga tgtttagtag aggattgtac ctgtgatcca tctgccgctg
     1441 cagtggagcg gtccgatgat tgtccagaca ccggatgtgt gatgataggg ggttgttgaa
     1501 aaggcggcat gccgaactga gttccggcac ctccatacat ctgcaaatag attattcatc
     1561 agtttttcag ttaatcggac ttgagaaaca acgaaataac aaaaaaatga tacctgatgt
     1621 agcatccaat tttgcatttg ttgcatctgt tgctgcactt gttgcttata ttgcgccata
     1681 ctctcctcca tctgagtcat cttctcaagc agctctcctt cacgtgcaga tggtcgtcgg
     1741 ggtcgattcg acccagctga gaaattggac cgtctagtgt aactccgacg ggggacaaca
     1801 ccgtcaccaa ttgctaacct gtaagagtat catatatata tatatatata tgtagtaaat
     1861 gacaagacat gactaaacag taacaatgtg acaagcgcat atacctccca tgtggtacgc
     1921 ctccaccagc cttataagcc gcctccgtat cgaactcacc agtgagccaa tccgtgtctg
     1981 gaccattttt ttctctcacg ttgtcaatgt agcgagccta tgaaaaaatc atccaagtca
     2041 caacaaaggc atatcatgtt catcttagag tcgattttca tacttaccag tttctctgtc
     2101 gcattactgt cattcagtat ttccggatga ttcggatcgg gacccttgtg tccctcgacg
     2161 aagacttgaa gcaaagtagg ctccactcca tttcgagccg cctgcaacac atgattaaaa
     2221 agtctagaca agtctatgca attaacaatt gaccaggcaa tttgacacat accatacgtg
     2281 cagccttgcc aacgtgtcca tctgccccga agaagtggac ccctggcttg ctcaaccgat
     2341 tcatacgatt tctattagat atggccaaga actcctcaga agcccaatac tcacacatcc
     2401 acgcccaagc atccgaatgg tggctcaacc aatccacctc actctctttg tactgctgag
     2461 ccgtcaggtg aatttccttt gccatattcg cgtcacaata gttcccctga cgcttttggt
     2521 acaccgtgac ggccctcaat cgtgctttat acatcatacc ctttacagct ctatctgctg
     2581 agccattgaa tacctcacgc acatatgaat catccaaggt ataggggtcg cacacgcgaa
     2641 attggccctg caaatttgaa gatcaccaga gacttacaaa tgcaaaatct gaattcaatt
     2701 tgaatatcac aagggactta cccaaaacaa atcccacact ttgcttgtgt gtgtcccgtc
     2761 gttcccgtac ggcttgagat cccaatgagc ccagtaatga gcagctatct cttgaccgcc
     2821 ctctgtcacc atcgccgggt aggcgaatcg caaacaaatc cccaactctg tgaggattgg
     2881 tgtgcgatgc cctgttccgt cccaactaac ctccttccac gccctggtgc ctttcggttc
     2941 aataaccctc cgttgatcga agggtttaga aggcttcaat gtgagggacc gacgatacct
     3001 acaaatgaaa gtttgttatt taacaaagaa aatcatttac ttaaaacttc aacttgacaa
     3061 taaaacttca actcaacaat aagaatacct gatggcacgc cgtggcggag cctgtgtggc
     3121 agcctcctct gtagaagcgt ctgctcccga agtctcctct ccatcgtcca gttctgcggc
     3181 agcttcctca gcctccgcgt ccacagctgc ctccgcgtcc acagctgcct ccgcagtagg
     3241 tgccatagta ggtgccacta aatcagctgc acgcgaagta gtcccttctg tattggaggg
     3301 tccgctgcta ccccgcatct gctctaggga ggcaagcaac tgctcttgcc tgcttctgct
     3361 tgttgtggtg ccctgaaatg taaacaattt tagattgcta gctggcccca gtaactaaac
     3421 taagaaaaaa acaagtacct caaacatgtt aggagcacca ctggaacccc tcgaccttcg
     3481 tgatctggat ctcctaccag acgaatccat cctgaacatc tgcaataatt cacaaaatag
     3541 taagtatgta taaatttttc acaaagtaat gcatattaaa taaacaaaaa caagagtgtg
     3601 ccattacatc tacgaattat gtatcaaaaa tcgtcggcat cagagtcctc ttcggcgaca
     3661 cgtgtattaa gttgttcaac ccattgttgt gtttcaagaa ctgtttcttc caacctttga
     3721 cgttttgaat ttgatgaaat tggttcctcc attaactcta cggtaagaga agctaactca
     3781 tttagtcctg ccccttcgga tacaatacta tcattgtcgc tatcgtctgc ttgatcaccg
     3841 acttcttgga agacaacatc atcttcatca tcatcattgg tgcttaaatt gtagttttga
     3901 tatcggtaag ggtgaacctc tggattaact ttatatgcaa cccaccaggt tttaaaactt
     3961 ttatgaggat aactcaaata gtacacctga tgcgcttgat gtgccaggat gatattgttg
     4021 tactcattgc ctttatacct tgatgcgtgc tttacctcca ccatcccgaa ttcatcaact
     4081 cgtgtgccaa cttgtggatc aaaccatata caatcaaacg tcacaagtct caaaggtttg
     4141 tgacctccaa atgtatactc ggttatgtct tgaacaatac cataatagtc ctccaattgt
     4201 ccatcgtcgc tatacgaact tgctacaact ccgctgtttg ttgtagctgc aagtggacga
     4261 ctcgcttcta gttttgctgt tcgaaaacgg tatccattaa tatcatagcg atcaaatttt
     4321 cttgcggtca attgaccatg tgatatttgt agcaagtctt tggagacact ggcttcaggt
     4381 ttcttacact acaaaaatga ggaacgaata aaaataaata ctatgtaaca tctgaactta
     4441 agttcgaaaa aaagatgggc aaggaggaaa ttacatgctc gtggaaccac tgcacgaagg
     4501 acgggccacc gtgtaaccct ttcagacgta ggtcatccaa ctgcttttga gtaagttgtt
     4561 tgttgggttt atatatgcta tcaaagattt ggaaataagg atgaagttct ggcatattga
     4621 catacaaaaa aagcagggtc ttgttacgct ctatcgttcc cacaagatgt gatgtgtaag
     4681 ctccgacacc tttaccgtcc cacttaaaag cacttagatc agtgattgga gcttgctcgg
     4741 caacatggta gcgtgtcgtt tgcgcattca cgttgtttgt gtctgaaaaa tacttgcttg
     4801 agaataatgt gatctctctg gctgcgaacg cctctgcaat acacccctca acccttgcct
     4861 tattccgcac cattcctctg agttttttca attctctttc ttgactatac atccacctga
     4921 actgtgcagg tcctcctacc aacgcttccc aaggtagatg cacaagcaaa tgttgcatac
     4981 aattaaaaaa tccaggtggg aatacttttt ccatcttaca tacaaggaca acgatttcct
     5041 tctcaaacct caacatcaat ttctttgaga tttccttagc acatatctgc ttataaaaat
     5101 aactgagttc tgcaaatatc ttccacacat cgggactgaa gtatccacga aacattaccg
     5161 gcactagcct ttcaatcaaa atgtgatagt catgactctt caacccaacg agtttaccag
     5221 tgtcgaggtt aactgcccgt tttatattag ccgcatagcg atctgggaac ctcagctttt
     5281 tcaaccattg aaatatctct tctcgctctt gccgtttcag acaataagga gcttgtggcc
     5341 gactctcaga tccacttgga ttttttctaa gctcaaggtg cggacgatca caaagttcag
     5401 ctaagtctct tcttgcattc atgttatctt tggtttgacc ggtgaagtcg aagcacatgc
     5461 ttatgatgct ttccgcaaca ttacgttctt ggtgcatcaa atctatatta tgtggtaaca
     5521 gcaatgcctt cgtataaggt agctcccaga taaacgagat gtgcgtccaa ttgtgttctt
     5581 taccataccc ttgaaatcga cctcctacac ccggttttag gtcacgatgt tgtctcatga
     5641 tattttcacc agtttgtcgc ttcggtggcc catctctaac cctcttgcct tttcgaaatg
     5701 actttgtatc ctttctaaaa ggatgattat agggaaggag gcgtcggtga acatcaaaaa
     5761 atgtttcctt cttaccatgt tctaacctat atgcttgtga gtcacccata catatcggac
     5821 aacgcagtat gccgtggaca caccaaccag aaaaaatgcc atatgctagc agatcatgaa
     5881 ttgaccatag atatgctgcg cgtagagtaa aacaacattt cagatgacta tcatatgcct
     5941 caaccccctg ccacaacatt tttagttctt cgatcaacgg ttccataaat acattgattt
     6001 ttgttacagg gtccttcgga cctggaacaa taagggcaag aaacatgacc tcttctttca
     6061 tgcatttgtt aggagggaga ttgtagggca tcataaaaac tggccaacat gagtaagaag
     6121 tggaattatt ggagtaagga gtgaatccat ccgtcgacaa accaagacga acactcctag
     6181 ggtctcttgc aaattctgga tcaaaacggt cgagagcctg ccaggcctcg ccatctgagg
     6241 gatgcaccat gacatccgga tcttggccct gacgatcccc ttctttatgc cacctcattt
     6301 gctttgctgt ctcttgattt agaaagagac gcttaagccg tggagtgata ggcatgtacc
     6361 ggagttgctt gatcggcacc tttgtcgtaa cctcgtttcc atcctcatct agcaccactg
     6421 catatcttga cttactgcag tggatgcaat gtgtggtatt ttcatgctcc ttccagaaca
     6481 acatgcaatt gtcctcgcaa gcatcaatct tttggtagtt catgccaaga ccagctacga
     6541 gcttcttgca atggtacaag tctttcggca tgttatgatt cggtgggctg atatcaataa
     6601 tcagtttcac aatatcgttg taacatttgt tggagaaggt gtactttgac ttcatcgcca
     6661 tgagacgtgt taccacctgc agtacgctca cattggttcc ttcatgcact ttagcctctg
     6721 aggcttcaag aagcttgtag aactctctca catcctctgg aaaagcttga ttattctgta
     6781 gatctgggta ctcattccta atatcatcca acatctcttc cattcggtct atatcctggt
     6841 ccccatccga ttcaatagta tggtccacct ctccatgctc atgccatacc agatagtttg
     6901 gcataaagcc atgtttgaaa atatgatacg agagctccac ttttttcaac cgaaccaagt
     6961 tccgacattt tatacacggg cacctcgcta aacgagcatc accaacaaat gcgagtgcca
     7021 cgaattcatc tgcaactctc aaccatgcat cagagtgacc atgagtgaca ctgtcgaatc
     7081 catcgtacat cgcccttctt cgatcgtcac tcatattcaa agctaaaaaa acatataatt
     7141 agtgtctatt aaataatttt gacatataat tagtgtctat tgatacatta tttatttatt
     7201 taataatttt tgagctcatg caggaagttt ttatgcaaag caaccaaaca ataatgcttt
     7261 tgggtatgca gcctagttcc catattttgt tttcttgaaa cttgaacaat aatgcttttg
     7321 ggtatgcagg attcgttgaa cacaacagga caaaacgtta acaagtacta cacgtgatat
     7381 gttttctatt ctaaaacata aaatcattgt ttttttggta taaacaatat aaatatctga
     7441 ctactttgct catatcaaga tatatgccta gtctcatgac tggaccgggt caagatgtac
     7501 gcgaaaatgt gtttggctgc aggaaaaaaa cacccaccat tttgctgtag tttttgcccc
     7561 ctcccccccc ccctctctca aatcagcagt agcaacggct tttctcaggc tgagaacaga
     7621 gttcttaagc ttgacataat gctagatcag tggcaatgcc actaaaaaca ttaagtcggc
     7681 aattaatacc acatagcgtt ttgacttctt gagttctaga actggaacag gggcaacagg
     7741 aacatgattt tgcacagaat gcaagcacct tttaccatta ttttcaatga aacaagcaca
     7801 acagaaagtc agaaaccctg tactaaccat cattttcaat gaaacatgtc ttggctggac
     7861 agtgttgtca tctcgtaatc aggtgcttgc atttcatcac aggaagagag tacaattcat
     7921 ggacctgagg ttgggcagaa acattttgct tacgctaagt gaggctgccc gcccggcgtc
     7981 tgcctcggct gcgaggtcgc ccgctggcag ggcgaggccg cccgcccgac gccgcccgcc
     8041 cgaggccgcc tgccgcccgg cgtctggctt ggctgcgagg ccgcccgccg cctggctcgg
     8101 ctcggccgcc cggcgctact tggaggtgcg cgcctgcaga agtaacacca aacaacaggg
     8161 tgagcatcga caaaagaaac agtaccaagc aaataaatag cgtatgaagg cagggctaaa
     8221 aaaatccaca tatagctgct gcatatgcca tcatccaagt atatcaagat cgaaataatt
     8281 ataaaacata cttgtttatt ataatagata ggtactcaag gttagagcat atgaatagat
     8341 gctgcatatg ccatcatgta tatgcatcag taaaacccac atcaacatgt atacctatcc
     8401 tagatcgata tttccatcca tcttaaactc gtaactatga agatgtatga cacacacata
     8461 cagttccaaa attaataaat acaccaggta gtttgaaaca gtattctact ccgatctaga
     8521 acgaatgaac gaccgcccaa ccacaccaca tcatcacaac caagcgaaca aaaagcatct
     8581 ctgtatatgc atcagtaaaa cccgcatcaa catgtatacc tatcctagat cgatatttcc
     8641 atccatcatc ttcaattcgt aactatgaat atgtatggca cacacataca gatccaaaat
     8701 taataaatcc accaggtagt ttgaaacaga attctactcc gatctagaac gaccgcccaa
     8761 ccagaccaca tcatcacaac caagacaaaa aaaagcatga aaagatgacc cgacaaacaa
     8821 gtgcacggca tatattgaaa taaaggaaaa gggcaaacca aaccctatgc aacgaaacaa
     8881 aaaaaatcat gaaatcgatc ccgtctgcgg aacggctaga gccatcccag gattccccaa
     8941 agagaaacac tggcaagtta gcaatcagaa cgtgtctgac gtacaggtcg catccgtgta
     9001 cgaacgctag cagcacggat ctaacacaaa cacggatcta acacaaacat gaacagaagt
     9061 agaactaccg ggccctaacc atgcatggac cggaacgccg atctagagaa ggtagagagg
     9121 gggggggggg gggaggacga gcggcgtacc ttgaagcgga ggtgccgacg ggtggatttg
     9181 ggggagatct ggttgtgtgt gtgtgcgctc cgaacaacac gaggttgggg aaagagggtg
     9241 tggagggggt gtctatttat tacggcgggc gaggaaggga aagcgaagga gcggtgggaa
     9301 aggaatcccc cgtagctgcc ggtgccgtga gaggaggagg aggccgcctg ccgtgccggc
     9361 tcacgtctgc cgctccgcca cgcaatttct ggatgccgac agcggagcaa gtccaacggt
     9421 ggagcggaac tctcgagagg ggtccagagg cagcgacaga gatgccgtgc cgtctgcttc
     9481 gcttggcccg acgcgacgct gctggttcgc tggttggtgt ccgttagact cgtcgacggc
     9541 gtttaacagg ctggcattat ctactcgaaa caagaaaaat gtttccttag tttttttaat
     9601 ttcttaaagg gtatttgttt aatttttagt cactttattt tattctattt tatatctaaa
     9661 ctattaaata aaaaaactaa aatagagttt tagttttctt aatttagagg ctaaaataga
     9721 ataaaataga tgtactaaaa aaattagtct ataaaaacca ttaaccctaa accctaaatg
     9781 gatgtactaa taaaatggat gaagtattat ataggtgaag ctatttgcaa aaaaaaagga
     9841 gaacacatgc acactaaaaa gataaaactg tagagtcctg ttgtcaaaat actcaattgt
     9901 cctttagacc atgtctaact gttcatttat atgattctct aaaacactga tattattgta
     9961 gtactataga ttatattatt cgtagagtaa agtttaaata tatgtataaa gatagataaa
    10021 ctgcacttca aacaagtgtg acaaaaaaaa tatgtggtaa ttttttataa cttagacatg
    10081 caatgctcat tatctctaga gaggggcacg accgggtcac gctgcactgc aggtcgactc
    10141 tagaggatcc ccccgcgccg atctagaaag cttgccgagt gccatccttg gacactcgat
    10201 aaagtatatt ttattttttt tattttgcca accaaacttt ttgtggtatg ttcctacact
    10261 atgtagatct acatgtacca ttttggcaca attacaaaaa tgttttctat aactattaga
    10321 tttagttcgt ttatttgaat ttcttcggaa aattcacata tgaactgcaa gtcactcgaa
    10381 acatgaaaaa ccgtgcatgc aaaataaatg atatgcatgt tatctagcac aagttacgac
    10441 cgatttcaga agcagaccag aatcttcaag caccatgctc actaaacatg accgtgaact
    10501 tgttatccag ttgtttaaaa attgtataaa acacaaataa agtcagaaat taatgaaact
    10561 tgtccacatg tcatgatatc atatatagag gttgtgataa aaatttgata ttgtttcggt
    10621 aaagttgtga cgtactatgt gtagaaacct aagtgaccta cacataaaat catagagttt
    10681 caatgtagtt cactcgacaa agactttgtc aagtgtccga taaaaagtat tcagcaaaga
    10741 agccgttgtc gatttactgt tcgtcgagat ctctttgccg agtgtcacac taggcaaagt
    10801 ctttacggag tgtttttcag gctttgacac tcggcaaagc gctcgattcc agtagtgaca
    10861 gtaatttgca tcaaaaatag ccgagagatt taaaatgagt caactaatag accaactaat
    10921 tattagctat tagtcgttag cttctttaat ctaagctaaa accaactaat agcttatttg
    10981 ttgaattaca attagctcaa cggaattctc tgttttttct ataaaaaagg gaaactgccc
    11041 ctcatttaca gcaaactgtc cgctgcctgt cgtccagata caatgaacgt acctagtagg
    11101 aactctttta cacgctcggt cgctcgccgc ggatcggagt cccaggaaca cgacaccact
    11161 gtggaacacg acaaagtctg ctcagaggcg gccacaccct ggcgtgcacc gagccggagc
    11221 ccggataagc acggtaagga gagtacggcg ggacgtggcg acccgtgtgt ctgctgccac
    11281 gcagccttcc tccacgtagc cgcgcggccg cgccacgtac cagggcccgg cgctggtata
    11341 aatgcgcgcc acctccgctt tagttctgca tacagccaac ccaacacaca cccgagcata
    11401 tcacagtgac actacaccat ggacgagaga gcgagcgcga tggggaggag ggcgtgttgc
    11461 gcgaaggaag gcgttaagag aggggcgtgg acgagcaagg aggacgatgc cttggccgcc
    11521 tacgtcaagg cccatggcga aggcaaatgg agggaagtgc cccagaaagc cggtttgcgt
    11581 cggtgcggca agagctgccg gctgcggtgg ctgaactacc tccggcccaa catcaggcgc
    11641 ggcaacatct cctacgacga ggaggatctc atcatccgcc tccacaggct cctcggcaac
    11701 aggtggtcgc tgattgcagg caggctgcct ggccgaacag acaatgaaat caagaactac
    11761 tggaacagca cgctgggccg gagggcaggc gccggcgccg gcgccggcgg cagctgggtc
    11821 gtcgtcgcgc cggacaccgg ctcgcacgcc accccggccg cgacgtcggg cgcctgcgag
    11881 accggccaga atagcgccgc tcatcgcgcg gaccccgact cagccgggac gacgacgacc
    11941 tcggcggcgg cggtgtgggc gcccaaggcc gtgcggtgca cgggcggact cttcttcttc
    12001 caccgggaca cgacgccggc gcacgcgggc gagacggcga cgccaatggc cggtggaggt
    12061 ggaggaggag gaggagaagc agggtcgtcg gacgactgca gctcggcggc gtcggtatcg
    12121 cttcgcgtcg gaagccacga cgagccgtgc ttctccggcg acggtgacgg cgactggatg
    12181 gacgacgtga gggccctggc gtcgtttctc gagtccgacg aggactggct ccgctgtcag
    12241 acggccgggc agcttgcgta gacaacaagt acacgtatag atgtccaata agcacgaggc
    12301 ccgcgagccc ggcacgaagc ccgctttttg ggcccggtcc gagcccggca cggcccggtt
    12361 atatgcagac cccgagctcg aatttccccg atcgttcaaa catttggcaa taaagtttct
    12421 taagattgaa tcctgttgcc ggtcttgcga tgattatcat ataatttctg ttgaattacg
    12481 ttaagcatgt aataattaac atgtaatgca tgacgttatt tatgagatgg gtttttatga
    12541 ttagagtccc gcaattatac atttaatacg cgatagaaaa caaaatatag cgcgcaaact
    12601 aggataaatt atcgcgcgcg gtgtcatcta tgttactaga tcgggaatta agcttatata
    12661 ccgtcgacct cgaggcgcgc catgccccgc gccgatctag aaagcttgcc gagtgccatc
    12721 cttggacact cgataaagta tattttattt tttttatttt gccaaccaaa ctttttgtgg
    12781 tatgttccta cactatgtag atctacatgt accattttgg cacaattaca aaaatgtttt
    12841 ctataactat tagatttagt tcgtttattt gaatttcttc ggaaaattca catatgaact
    12901 gcaagtcact cgaaacatga aaaaccgtgc atgcaaaata aatgatatgc atgttatcta
    12961 gcacaagtta cgaccgattt cagaagcaga ccagaatctt caagcaccat gctcactaaa
    13021 catgaccgtg aacttgttat ccagttgttt aaaaattgta taaaacacaa ataaagtcag
    13081 aaattaatga aacttgtcca catgtcatga tatcatatat agaggttgtg ataaaaattt
    13141 gatattgttt cggtaaagtt gtgacgtact atgtgtagaa acctaagtga cctacacata
    13201 aaatcataga gtttcaatgt agttcactcg acaaagactt tgtcaagtgt ccgataaaaa
    13261 gtattcagca aagaagccgt tgtcgattta ctgttcgtcg agatctcttt gccgagtgtc
    13321 acactaggca aagtctttac ggagtgtttt tcaggctttg acactcggca aagcgctcga
    13381 ttccagtagt gacagtaatt tgcatcaaaa atagccgaga gatttaaaat gagtcaacta
    13441 atagaccaac taattattag ctattagtcg ttagcttctt taatctaagc taaaaccaac
    13501 taatagctta tttgttgaat tacaattagc tcaacggaat tctctgtttt ttctataaaa
    13561 aagggaaact gcccctcatt tacagcaaac tgtccgctgc ctgtcgtcca gatacaatga
    13621 acgtacctag taggaactct tttacacgct cggtcgctcg ccgcggatcg gagtcccagg
    13681 aacacgacac cactgtggaa cacgacaaag tctgctcaga ggcggccaca ccctggcgtg
    13741 caccgagccg gagcccggat aagcacggta aggagagtac ggcgggacgt ggcgacccgt
    13801 gtgtctgctg ccacgcagcc ttcctccacg tagccgcgcg gccgcgccac gtaccagggc
    13861 ccggcgctgg tataaatgcg cgccacctcc gctttagttc tgcatacagc caacccaaca
    13921 cacacccgag catatcacag tgacactaca ccacaggtac ctcttcctgg agcaccagtg
    13981 tcactacaag aaaacgtcaa aggagtgtca gttaattaaa gagtgtcggg gccgacactc
    14041 ttaatcgaag taaaagtgtg ggttttgctg caccgacact cttaatttaa gagtgtcggg
    14101 gtcccgatga aaccgacgct tttaatttaa gagtgtgggt ttttccacac cgacactctt
    14161 atgaatgtta ccctaaattc cccaatccta ttctacagcc gtcgtgcttc ttctctcctt
    14221 tctccctgcc cgccgtccag tatacagtcg accgccaccg tctctccagt ctagccagcg
    14281 gcgtgcggcc tcgccgagcc agcgtgggac gggcggccga gccaccagtg gcgggcgggc
    14341 tcgccaagca gcgccgggcg ggcggcctcg ccaagcagag cgcgcacctc caagtagcgc
    14401 cgggcggccg agccgagcca ggcggcgggc ggcctcgcag ccaagccaga cgccgggcgg
    14461 caggcggcct cgggcgggcg gcgtcgggcg ggcggcctcg ccctgccagc gggcgacctc
    14521 gcagccgagg cagacgccgg gcgggcagcc tcacttagcg taagcaaaat gtttctgccc
    14581 aacctcaggt ccatgaattg tactctcttc ctgtgatgaa atgcaagcac ctgattacga
    14641 gatgacaaca ctgtccagcc aagacatgtt tcattgaaaa tgatggttag tacagggttt
    14701 ctgactttct gttgtgcttg tttcattgaa aataatggta aaaggtgctt gcattctgtg
    14761 caaaatcatg ttcctgttgc ccctgttcca gttctagaac tcaagaagtc aaaacgctat
    14821 gtggtattaa ttgccgactt aatgttttta gtggcattgc cactgatcta gcattatgtc
    14881 aagcttaaga actctgttct cagcctgaga aaagccgttg ctactgctga tttgagagag
    14941 gggggggggg agggggcaaa aactacagca aaatggtggg tgtttttttc ctgcaggcgg
    15001 ccgcttaatt aaattttaca caaagcatcg cataggatgc gcactcacac accgaaagtt
    15061 gagatgcctt ctcagtgctt tcatgggtcc tccacgctcc atacgtcatt gcttacgatc
    15121 tcctccactg gtcgtcattg cttacgtcag tgagatcgac tgcgtcttct gcgccttcga
    15181 cgttgtcgcc ccttgtgtgg cactcttctg cttctttatt cagccagtat gtaacatccc
    15241 cccatggtct gaaatgatca tctgttggcc ttggcctgtc gatgacactc gaacggtgtt
    15301 cggatccgag tacacaaagc atcgcatagg atgcgcactc acacaccgaa agttgagatg
    15361 ccttctcagt gctttcatgg gtcctccacg ctccatacgt cattgcttac gatctcctcc
    15421 actggtcgtc attgcttacg tcagtgagat cgactgcgtc ttctgcgcct tcgacgttgt
    15481 cgccccttgt gtggcactct tctgcttctt tattcagcca gtatgtaaca tccccccatg
    15541 gtctgaaatg atcatctgtt ggccttggcc tgtcgatgac actcgaacgg tgttcggatc
    15601 cgagtacaca aagcatcgca taggatgcgc actcacacac cgaaagttga gatgccttct
    15661 cagtgctttc atgggtcctc cacgctccat acgtcattgc ttacgatctc ctccactggt
    15721 cgtcattgct tacgtcagtg agatcgactg cgtcttctgc gccttcgacg ttgtcgcccc
    15781 ttgtgtggca ctcttctgct tctttattca gccagtatgt aacatccccc catggtctga
    15841 aatgatcatc tgttggcctt ggcctgtcga tgacactcga acggtgttcg gatccgagta
    15901 cacaaagcat cgcataggat gcgcactcac acaccgaaag ttgagatgcc ttctcagtgc
    15961 tttcatgggt cctccacgct ccatacgtca ttgcttacga tctcctccac tggtcgtcat
    16021 tgcttacgtc agtgagatcg actgcgtctt ctgcgccttc gacgttgtcg ccccttgtgt
    16081 ggcactcttc tgcttcttta ttcagccagt atgtaacatc cccccatggt ctgaaatgat
    16141 catctgttgg ccttggcctg tcgatgacac tcgaacggtg ttcggatccg agaaatgttt
    16201 aaactaggcc tcctagcttg ggctgcaggt caatcccatt gcttttgaag cagctcaaca
    16261 ttgatctctt tctcgaggtc attcatatgc ttgagaagag agtcgggata gtccaaaata
    16321 aaacaaaggt aagattacct ggtcaaaagt gaaaacatca gttaaaaggt ggtataaagt
    16381 aaaatatcgg taataaaagg tggcccaaag tgaaatttac tcttttctac tattataaaa
    16441 attgaggatg tttttgtcgg tactttgata cgtcattttt gtatgaattg gtttttaagt
    16501 ttattcgctt ttggaaatgc atatctgtat ttgagtcggg ttttaagttc gtttgctttt
    16561 gtaaatacag agggatttgt ataagaaata tctttaaaaa aacccatatg ctaatttgac
    16621 ataatttttg agaaaaatat atattcaggc gaattctcac aatgaacaat aataagatta
    16681 aaatagcttt cccccgttgc agcgcatggg tattttttct agtaaaaata aaagataaac
    16741 ttagactcaa aacatttaca aaaacaaccc ctaaagttcc taaagcccaa agtgctatcc
    16801 acgatccata gcaagcccag cccaacccaa cccaacccaa cccaccccag tccagccaac
    16861 tggacaatag tctccacacc cccccactat caccgtgagt tgtccgcacg caccgcacgt
    16921 ctcgcagcca aaaaaaaaaa aagaaagaaa aaaaagaaaa agaaaaaaca gcaggtgggt
    16981 ccgggtcgtg ggggccggaa acgcgaggag gatcgcgagc cagcgacgag gccggccctc
    17041 cctccgcttc caaagaaacg ccccccatcg ccactatata catacccccc cctctcctcc
    17101 catcccccca accctaccac caccaccacc accacctcca cctcctcccc cctcgctgcc
    17161 ggacgacgcc tcccccctcc ccctccgccg ccgccgcgcc ggtaaccacc ccgcccctct
    17221 cctctttctt tctccgtttt ttttttccgt ctcggtctcg atctttggcc ttggtagttt
    17281 gggtgggcga gaggcggctt cgtgcgcgcc cagatcggtg cgcgggaggg gcgggatctc
    17341 gcggctgggg ctctcgccgg cgtggatccg gcccggatct cgcggggaat ggggctctcg
    17401 gatgtagatc tgcgatccgc cgttgttggg ggagatgatg gggggtttaa aatttccgcc
    17461 atgctaaaca agatcaggaa gaggggaaaa gggcactatg gtttatattt ttatatattt
    17521 ctgctgcttc gtcaggctta gatgtgctag atctttcttt cttctttttg tgggtagaat
    17581 ttgaatccct cagcattgtt catcggtagt ttttcttttc atgatttgtg acaaatgcag
    17641 cctcgtgcgg agcttttttg taggtagacc atggctcatg ctgccctcag ccctctctcc
    17701 caacgctttg agagaatagc tgtccagcca ctcactggtg tccttggtgc tgagatcact
    17761 ggagtggact tgagggaacc acttgatgac agcacctgga atgagatatt ggatgccttc
    17821 cacacttacc aagtcatcta ctttcctggc caagcaatca ccaatgagca gcacattgca
    17881 ttctcaagaa ggtttggacc agttgatcca gtgcctcttc tcaagagcat tgaaggctat
    17941 ccagaggttc agatgatccg cagagaagcc aatgagtctg gaagggtgat tggtgatgac
    18001 tggcacacag actccacttt ccttgatgca cctccagctg ctgttgtgat gagggccata
    18061 gatgttcctg agcatggcgg agacactggg ttcctttcaa tgtacacagc ttgggagacc
    18121 ttgtctccaa ccatgcaagc caccatcgaa gggctcaacg ttgtgcactc tgccacacgt
    18181 gtgttcggtt ccctctacca agcacagaac cgtcgcttca gcaacacctc agtcaaggtg
    18241 atggatgttg atgctggtga cagagagaca gtccatccct tggttgtgac tcatcctggc
    18301 tctggaagga aaggccttta tgtgaatcaa gtctactgtc agagaattga gggcatgaca
    18361 gatgcagaat caaagccatt gcttcagttc ctctatgagc atgccaccag atttgacttc
    18421 acttgccgtg tgaggtggaa gaaagaccaa gtccttgtct gggacaactt gtgcaccatg
    18481 caccgtgctg ttcctgacta tgctggcaag ttcagatact tgactcgcac cacagttggt
    18541 ggagttaggc ctgcccgctg agtagttagc ttaatcacct agagctcggt cgcagcgtgt
    18601 gcgtgtccgt cgtacgttct ggccggccgg gccttgggcg cgcgatcaga agcgttgcgt
    18661 tggcgtgtgt gtgcttctgg tttgctttaa ttttaccaag tttgtttcaa ggtggatcgc
    18721 gtggtcaagg cccgtgtgct ttaaagaccc accggcactg gcagtgagtg ttgctgcttg
    18781 tgtaggcttt ggtacgtatg ggctttattt gcttctggat gttgtgtact acttgggttt
    18841 gttgaattat tatgagcagt tgcgtattgt aattcagctg ggctacctgg acattgttat
    18901 gtattaataa atgctttgct ttcttctaaa gatctttaag tgctgaattc atatttcctc
    18961 cttagtccgg cagatggatc acaggtacaa tcctctacta aacatcattt gtctgataat
    19021 cattggttgc ttgctctctg tctttctaca tgtttgcttg tacatgatct attttaaact
    19081 tttgtcattc gcatgatcta tagttacttt tattgttgat caccgtaact tcttaatcat
    19141 aaacaagagt gtgtcttctg tttcagggtt ctgcaacttc tgtccaagac caattgatgc
    19201 cattgggtgt gataggaggg caaatgatgc cgtgggcacc tcgccagcca ggcatttggc
    19261 caccgatgca aacacagatg ccaccgccga tgccgtgggg atttcctcct cgtgggcagt
    19321 cacaatcacc aggattgccc tcacactcac caggatcagt acgttaagtt gatatccttt
    19381 gcatctctat ttgcttcgtt gtttaagcag ttactagaaa acatgcatgt atatgttgca
    19441 gtctatgtat atgtttaatt agttactcgg taaactaaca aatgtttgtt tcttttaaag
    19501 ggttcaggct cacatcatgc tagtccgcct ccggatcaga gcacgtttat ggacttattg
    19561 atgaacacaa gtggcggcgg ctccaatgac ccaccaacag aatgaattaa tatggaggct
    19621 tgtgtggaac ttactatgat tgcgttttgt atggacttta acttgtttta gatggatttg
    19681 aacttctttc gtatggactt gaacttgtat gaatattgaa tatggtgctt gtgttatgtt
    19741 atgttgaata tggtgcttgt gttgtgatat attgaatgtt gtgcttatat tgtgctgtta
    19801 tggaggcttc ccatccgggg agggagaaaa ataaaattgg atattaaaaa aaattattca
    19861 ctaagagtgt cggcccccac actcttatat gcgcccaggt agcttactga tgtgcgcgca
    19921 gtaagagtga cggccacggt actggccgac acttttaaca taagagtgtc ggttgcttgt
    19981 tgaaccgaca cttttaacat aagagcgtcg gtccccacac ttctatacga ataagagcgt
    20041 ccattttaga gtgacggcta agagtgtcgg tcaaccgaca ctcttatact tagagtgtcg
    20101 gcttatttca gtaagagtgt ggggttttgg ccgacactcc ttaccttttt tcttgtagtg
    20161 acgagacacc tcaaggaccc atttaaatcg ttattagtaa ggcgcgtgat ggcgctctca
    20221 gcttccccgg ctcaggaaga actgctgcag cctgctggga ggccgttgag gaagcagctt
    20281 gctgcagccg cgaggagcat caactggagc tatgccctct tctggtccat ttcaagcact
    20341 caacgacctc gggtgctgac gtggacggac gggttctaca atggcgaggt gaagacgcgt
    20401 aagatctccc actccgtgga gctgacagcc gaccagctgc tcatgcagag gagcgagcag
    20461 ctccgggagc tctacgaggc cctccggtcc ggcgagtgcg accgccgcgc ggcgcggccg
    20521 gtgggctcgc tgtcgccgga ggacctcggg gacaccgagt ggtactacgt gatctgcatg
    20581 acctacgcct tcctgccggg ccaaggcttg cccggcagga gttccgcgag caacgagcat
    20641 gtctggctgt gcaacgcgca cctcgccggc agcaaggact tcccccgcgc gctcctggcc
    20701 aagagcgcgt ccattcagac aatcgtctgc atcccgctca tgggtggcgt gcttgagctt
    20761 ggtactactg ataaggtgcc ggaggacccg gacttggtca gccgagcaac cgtagcattc
    20821 tgggagccgc aatgtccgac atactcgaaa gagccgagct ccaacccgtc agcatacgaa
    20881 accggggaag ccgcatacat agtcgtgttg gaggacctcg atcacaatgc catggacatg
    20941 gagacggtga ctgccgccgc cgggagacac ggaaccggac aggagctagg agaagtcgag
    21001 agcccgtcaa atgcaagcct ggagcacatc accaagggga tcgacgagtt ctacagcctc
    21061 tgcgaggaaa tggacgtgca gccgctagag gatgcctgga taatggacgg gtctaatttc
    21121 gaagtcccgt cgtcagcgct cccggtggat ggctcaagcg cacccgctga tggttctcgc
    21181 gcgacaagtt tcgtggtttg gacgaggtca tcgcactcct gctcgggtga agcggcggcg
    21241 gtgccggtca tcgaagagcc gcagaaattg ctgaagaaag cgttggccgg cggcggtgct
    21301 tgggcgaaca cgaactgcgg tggcgggggc acgacggtaa cagcccagga aaacggcgcc
    21361 aagaaccacg tcatgtcaga gcgaaagcgc cgggagaagc tcaacgagat gttcctcgtt
    21421 ctcaagtcgt tggttccctc cattcacaag gtggacaaag catccatcct cgccgaaacg
    21481 atagcctatc taaaggagct tcaacgaagg gtacaagaac tggaatccag gaggcaaggt
    21541 ggcagtgggt gtgtcagcaa gaaagtctgt gtgggctcca actccaagag gaagagccca
    21601 gagttcgccg gtggcgcgaa ggagcacccc tgggtcctcc ccatggacgg caccagcaac
    21661 gtcaccgtca ccgtctcgga cacgaacgtg ctcctggagg tgcaatgccg gtgggagaag
    21721 ctcctgatga cacgggtgtt cgacgccatc aagagcctcc atttggacgc tctctcggtt
    21781 caggcttcgg caccagatgg cttcatgagg ctcaagatag gagctcagtt tgcaggctcc
    21841 ggcgccgtcg tgcccggaat gatcagccaa tctcttcgta aagctatagg gaagcgatga
    21901 aagggcgcta catgtgaagc ttaattaatg gaagcaaact tgtatttctt gtgcaaaagc
    21961 ttactatata tttctgcaaa acctggtgtg ccttgttttg attttcagtc gccaattgtg
    22021 cctttgtttt tatcaagtga tgatctacac tatatatatg gaatatttga aaaaaaaaaa
    22081 aaaaaaaagg aattcatcga taagctggga gctcgaattt ccccgatcgt tcaaacattt
    22141 ggcaataaag tttcttaaga ttgaatcctg ttgccggtct tgcgatgatt atcatataat
    22201 ttctgttgaa ttacgttaag catgtaataa ttaacatgta atgcatgacg ttatttatga
    22261 gatgggtttt tatgattaga gtcccgcaat tatacattta atacgcgata gaaaacaaaa
    22321 tatagcgcgc aaactaggat aaattatcgc gcgcggtgtc atctatgtta ctagatcggg
    22381 aattaagctt atataccgtc gacctcgagg gggggcccgg taccgtacag ttaaacttga
    22441 attcagtaca ttaaaaacgt ccgcaatgtg ttattaagtt gtctaagcgt caatttgttt
    22501 acaccacaat atatcctgcc accagccagc caacagctcc ccgaccggca gctcggcaca
    22561 aaatcaccac tcgatacagg cagcccatca gtccgggacg gcgtcagcgg gagagccgtt
    22621 gtaaggcggc agactttgct catgttaccg atgctattcg gaagaacggc aactaagctg
    22681 ccgggtttga aacacggatg atctcgcgga gggtagcatg ttgattgtaa cgatgacaga
    22741 gcgttgctgc ctgtgatcaa atatcatctc cctcgcagag atccgaatta tcagccttct
    22801 tattcatttc tcgcttaacc gtgacaggct gtcgatcttg agaactatgc cgacataata
    22861 ggaaatcgct ggataaagcc gctgaggaag ctgagtggcg ctatttcttt agaagtgaac
    22921 gttgacgatc gtcgaccgta ccccgatgaa ttaattcgga cgtacgttct gaacacagct
    22981 ggatacttac ttgggcgatt gtcatacatg acatcaacaa tgtacccgtt tgtgtaaccg
    23041 tctcttggag gttcgtatga cactagtggt tcccctcagc ttgcgactag atgttgaggc
    23101 ctaacatttt attagagagc aggctagttg cttagataca tgatcttcag gccgttatct
    23161 gtcagggcaa gcgaaaattg gccatttatg acgaccaatg ccccgcagaa gctcccatct
    23221 ttgccgccat agacgccgcg cccccctttt ggggtgtaga acatcctttt gccagatgtg
    23281 gaaaagaagt tcgttgtccc attgttggca atgacgtagt agccggcgaa agtgcgagac
    23341 ccatttgcgc tatatataag cctacgattt ccgttgcgac tattgtcgta attggatgaa
    23401 ctattatcgt agttgctctc agagttgtcg taatttgatg gactattgtc gtaattgctt
    23461 atggagttgt cgtagttgct tggagaaatg tcgtagttgg atggggagta gtcataggga
    23521 agacgagctt catccactaa aacaattggc aggtcagcaa gtgcctgccc cgatgccatc
    23581 gcaagtacga ggcttagaac caccttcaac agatcgcgca tagtcttccc cagctctcta
    23641 acgcttgagt taagccgcgc cgcgaagcgg cgtcggcttg aacgaattgt tagacattat
    23701 ttgccgacta ccttggtgat ctcgcctttc acgtagtgaa caaattcttc caactgatct
    23761 gcgcgcgagg ccaagcgatc ttcttgtcca agataagcct gcctagcttc aagtatgacg
    23821 ggctgatact gggccggcag gcgctccatt gcccagtcgg cagcgacatc cttcggcgcg
    23881 attttgccgg ttactgcgct gtaccaaatg cgggacaacg taagcactac atttcgctca
    23941 tcgccagccc agtcgggcgg cgagttccat agcgttaagg tttcatttag cgcctcaaat
    24001 agatcctgtt caggaaccgg atcaaagagt tcctccgccg ctggacctac caaggcaacg
    24061 ctatgttctc ttgcttttgt cagcaagata gccagatcaa tgtcgatcgt ggctggctcg
    24121 aagatacctg caagaatgtc attgcgctgc cattctccaa attgcagttc gcgcttagct
    24181 ggataacgcc acggaatgat gtcgtcgtgc acaacaatgg tgacttctac agcgcggaga
    24241 atctcgctct ctccagggga agccgaagtt tccaaaaggt cgttgatcaa agctcgccgc
    24301 gttgtttcat caagccttac ggtcaccgta accagcaaat caatatcact gtgtggcttc
    24361 aggccgccat ccactgcgga gccgtacaaa tgtacggcca gcaacgtcgg ttcgagatgg
    24421 cgctcgatga cgccaactac ctctgatagt tgagtcgata cttcggcgat caccgcttcc
    24481 ctcatgatgt ttaactcctg aattaagccg cgccgcgaag cggtgtcggc ttgaatgaat
    24541 tgttaggcgt catcctgtgc tcccgagaac cagtaccagt acatcgctgt ttcgttcgag
    24601 acttgaggtc tagttttata cgtgaacagg tcaatgccgc cgagagtaaa gccacatttt
    24661 gcgtacaaat tgcaggcagg tacattgttc gtttgtgtct ctaatcgtat gccaaggagc
    24721 tgtctgctta gtgcccactt tttcgcaaat tcgatgagac tgtgcgcgac tcctttgcct
    24781 cggtgcgtgt gcgacacaac aatgtgttcg atagaggcta gatcgttcca tgttgagttg
    24841 agttcaatct tcccgacaag ctcttggtcg atgaatgcgc catagcaagc agagtcttca
    24901 tcagagtcat catccgagat gtaatccttc cggtaggggc tcacacttct ggtagatagt
    24961 tcaaagcctt ggtcggatag gtgcacatcg aacacttcac gaacaatgaa atggttctca
    25021 gcatccaatg tttccgccac ctgctcaggg atcaccgaaa tcttcatatg acgcctaacg
    25081 cctggcacag cggatcgcaa acctggcgcg gcttttggca caaaaggcgt gacaggtttg
    25141 cgaatccgtt gctgccactt gttaaccctt ttgccagatt tggtaactat aatttatgtt
    25201 agaggcgaag tcttgggtaa aaactggcct aaaattgctg gggatttcag gaaagtaaac
    25261 atcaccttcc ggctcgatgt ctattgtaga tatatgtagt gtatctactt gatcggggga
    25321 tctgctgcct cgcgcgtttc ggtgatgacg gtgaaaacct ctgacacatg cagctcccgg
    25381 agacggtcac agcttgtctg taagcggatg ccgggagcag acaagcccgt cagggcgcgt
    25441 cagcgggtgt tggcgggtgt cggggcgcag ccatgaccca gtcacgtagc gatagcggag
    25501 tgtatactgg cttaactatg cggcatcaga gcagattgta ctgagagtgc accatatgcg
    25561 gtgtgaaata ccgcacagat gcgtaaggag aaaataccgc atcaggcgtc ttccgcttcc
    25621 tcgctcactg actcgctgcg ctcggtcgtt cggctgcggc gagcggtatc agctcactca
    25681 aaggcggtaa tacggttatc cacagaatca ggggataacg caggaaagaa catgtgagca
    25741 aaaggccagc aaaaggccag gaaccgtaaa aaggccgcgt tgctggcgtt tttccatagg
    25801 ctccgccccc ctgacgagca tcacaaaaat cgacgctcaa gtcagaggtg gcgaaacccg
    25861 acaggactat aaagatacca ggcgtttccc cctggaagct ccctcgtgcg ctctcctgtt
    25921 ccgaccctgc cgcttaccgg atacctgtcc gcctttctcc cttcgggaag cgtggcgctt
    25981 tctcatagct cacgctgtag gtatctcagt tcggtgtagg tcgttcgctc caagctgggc
    26041 tgtgtgcacg aaccccccgt tcagcccgac cgctgcgcct tatccggtaa ctatcgtctt
    26101 gagtccaacc cggtaagaca cgacttatcg ccactggcag cagccactgg taacaggatt
    26161 agcagagcga ggtatgtagg cggtgctaca gagttcttga agtggtggcc taactacggc
    26221 tacactagaa ggacagtatt tggtatctgc gctctgctga agccagttac cttcggaaaa
    26281 agagttggta gctcttgatc cggcaaacaa accaccgctg gtagcggtgg tttttttgtt
    26341 tgcaagcagc agattacgcg cagaaaaaaa ggatctcaag aagatccttt gatcttttct
    26401 acggggtctg acgctcagtg gaacgaaaac tcacgttaag ggattttggt catgagatta
    26461 tcaaaaagga tcttcaccta gatcctttta aattaaaaat gaagttttaa atcaatctaa
    26521 agtatatatg agtaaacttg gtctgacagt taccaatgct taatcagtga ggcacctatc
    26581 tcagcgatct gtctatttcg ttcatccata gttgcctgac tccccgtcgt gtagataact
    26641 acgatacggg agggcttacc atctggcccc agtgctgcaa tgataccgcg agacccacgc
    26701 tcaccggctc cagatttatc agcaataaac cagccagccg gaagggccga gcgcagaagt
    26761 ggtcctgcaa ctttatccgc ctccatccag tctattaatt gttgccggga agctagagta
    26821 agtagttcgc cagttaatag tttgcgcaac gttgttgcca ttgctgcagg gggggggggg
    26881 gggggggact tccattgttc attccacgga caaaaacaga gaaaggaaac gacagaggcc
    26941 aaaaagcctc gctttcagca cctgtcgttt cctttctttt cagagggtat tttaaataaa
    27001 aacattaagt tatgacgaag aagaacggaa acgccttaaa ccggaaaatt ttcataaata
    27061 gcgaaaaccc gcgaggtcgc cgccccgtaa cctgtcggat caccggaaag gacccgtaaa
    27121 gtgataatga ttatcatcta catatcacaa cgtgcgtgga ggccatcaaa ccacgtcaaa
    27181 taatcaatta tgacgcaggt atcgtattaa ttgatctgca tcaacttaac gtaaaaacaa
    27241 cttcagacaa tacaaatcag cgacactgaa tacggggcaa cctcatgtcc cccccccccc
    27301 cccccctgca ggcatcgtgg tgtcacgctc gtcgtttggt atggcttcat tcagctccgg
    27361 ttcccaacga tcaaggcgag ttacatgatc ccccatgttg tgcaaaaaag cggttagctc
    27421 cttcggtcct ccgatcgttg tcagaagtaa gttggccgca gtgttatcac tcatggttat
    27481 ggcagcactg cataattctc ttactgtcat gccatccgta agatgctttt ctgtgactgg
    27541 tgagtactca accaagtcat tctgagaata gtgtatgcgg cgaccgagtt gctcttgccc
    27601 ggcgtcaaca cgggataata ccgcgccaca tagcagaact ttaaaagtgc tcatcattgg
    27661 aaaacgttct tcggggcgaa aactctcaag gatcttaccg ctgttgagat ccagttcgat
    27721 gtaacccact cgtgcaccca actgatcttc agcatctttt actttcacca gcgtttctgg
    27781 gtgagcaaaa acaggaaggc aaaatgccgc aaaaaaggga ataagggcga cacggaaatg
    27841 ttgaatactc atactcttcc tttttcaata ttattgaagc atttatcagg gttattgtct
    27901 catgagcgga tacatatttg aatgtattta gaaaaataaa caaatagggg ttccgcgcac
    27961 atttccccga aaagtgccac ctgacgtcta agaaaccatt attatcatga cattaaccta
    28021 taaaaatagg cgtatcacga ggccctttcg tcttcaagaa ttcggagctt ttgccattct
    28081 caccggattc agtcgtcact catggtgatt tctcacttga taaccttatt tttgacgagg
    28141 ggaaattaat aggttgtatt gatgttggac gagtcggaat cgcagaccga taccaggatc
    28201 ttgccatcct atggaactgc ctcggtgagt tttctccttc attacagaaa cggctttttc
    28261 aaaaatatgg tattgataat cctgatatga ataaattgca gtttcatttg atgctcgatg
    28321 agtttttcta atcagaattg gttaattggt tgtaacactg gcagagcatt acgctgactt
    28381 gacgggacgg cggctttgtt gaataaatcg aacttttgct gagttgaagg atcagatcac
    28441 gcatcttccc gacaacgcag accgttccgt ggcaaagcaa aagttcaaaa tcaccaactg
    28501 gtccacctac aacaaagctc tcatcaaccg tggctccctc actttctggc tggatgatgg
    28561 ggcgattcag gcctggtatg agtcagcaac accttcttca cgaggcagac ctcagcgcca
    28621 gaaggccgcc agagaggccg agcgcggccg tgaggcttgg acgctagggc agggcatgaa
    28681 aaagcccgta gcgggctgct acgggcgtct gacgcggtgg aaagggggag gggatgttgt
    28741 ctacatggct ctgctgtagt gagtgggttg cgctccggca gcggtcctga tcaatcgtca
    28801 ccctttctcg gtccttcaac gttcctgaca acgagcctcc ttttcgccaa tccatcgaca
    28861 atcaccgcga gtccctgctc gaacgctgcg tccggaccgg cttcgtcgaa ggcgtctatc
    28921 gcggcccgca acagcggcga gagcggagcc tgttcaacgg tgccgccgcg ctcgccggca
    28981 tcgctgtcgc cggcctgctc ctcaagcacg gccccaacag tgaagtagct gattgtcatc
    29041 agcgcattga cggcgtcccc ggccgaaaaa cccgcctcgc agaggaagcg aagctgcgcg
    29101 tcggccgttt ccatctgcgg tgcgcccggt cgcgtgccgg catggatgcg cgcgccatcg
    29161 cggtaggcga gcagcgcctg cctgaagctg cgggcattcc cgatcagaaa tgagcgccag
    29221 tcgtcgtcgg ctctcggcac cgaatgcgta tgattctccg ccagcatggc ttcggccagt
    29281 gcgtcgagca gcgcccgctt gttcctgaag tgccagtaaa gcgccggctg ctgaaccccc
    29341 aaccgttccg ccagtttgcg tgtcgtcaga ccgtctacgc cgacctcgtt caacaggtcc
    29401 agggcggcac ggatcactgt attcggctgc aactttgtca tgcttgacac tttatcactg
    29461 ataaacataa tatgtccacc aacttatcag tgataaagaa tccgcgcgtt caatcggacc
    29521 agcggaggct ggtccggagg ccagacgtga aacccaacat acccctgatc gtaattctga
    29581 gcactgtcgc gctcgacgct gtcggcatcg gcctgattat gccggtgctg ccgggcctcc
    29641 tgcgcgatct ggttcactcg aacgacgtca ccgcccacta tggcattctg ctggcgctgt
    29701 atgcgttggt gcaatttgcc tgcgcacctg tgctgggcgc gctgtcggat cgtttcgggc
    29761 ggcggccaat cttgctcgtc tcgctggccg gcgccactgt cgactacgcc atcatggcga
    29821 cagcgccttt cctttgggtt ctctatatcg ggcggatcgt ggccggcatc accggggcga
    29881 ctggggcggt agccggcgct tatattgccg atatcactga tggcgatgag cgcgcgcggc
    29941 acttcggctt catgagcgcc tgtttcgggt tcgggatggt cgcgggacct gtgctcggtg
    30001 ggctgatggg cggtttctcc ccccacgctc cgttcttcgc cgcggcagcc ttgaacggcc
    30061 tcaatttcct gacgggctgt ttccttttgc cggagtcgca caaaggcgaa cgccggccgt
    30121 tacgccggga ggctctcaac ccgctcgctt cgttccggtg ggcccggggc atgaccgtcg
    30181 tcgccgccct gatggcggtc ttcttcatca tgcaacttgt cggacaggtg ccggccgcgc
    30241 tttgggtcat tttcggcgag gatcgctttc actgggacgc gaccacgatc ggcatttcgc
    30301 ttgccgcatt tggcattctg cattcactcg cccaggcaat gatcaccggc cctgtagccg
    30361 cccggctcgg cgaaaggcgg gcactcatgc tcggaatgat tgccgacggc acaggctaca
    30421 tcctgcttgc cttcgcgaca cggggatgga tggcgttccc gatcatggtc ctgcttgctt
    30481 cgggtggcat cggaatgccg gcgctgcaag caatgttgtc caggcaggtg gatgaggaac
    30541 gtcaggggca gctgcaaggc tcactggcgg cgctcaccag cctgacctcg atcgtcggac
    30601 ccctcctctt cacggcgatc tatgcggctt ctataacaac gtggaacggg tgggcatgga
    30661 ttgcaggcgc tgccctctac ttgctctgcc tgccggcgct gcgtcgcggg ctttggagcg
    30721 gcgcagggca acgagccgat cgctgatcgt ggaaacgata ggcctatgcc atgcgggtca
    30781 aggcgacttc cggcaagcta tacgcgccct aggagtgcgg ttggaacgtt ggcccagcca
    30841 gatactcccg atcacgagca ggacgccgat gatttgaagc gcactcagcg tctgatccaa
    30901 gaacaaccat cctagcaaca cggcggtccc cgggctgaga aagcccagta aggaaacaac
    30961 tgtaggttcg agtcgcgaga tcccccggaa ccaaaggaag taggttaaac ccgctccgat
    31021 caggccgagc cacgccaggc cgagaacatt ggttcctgta ggcatcggga ttggcggatc
    31081 aaacactaaa gctactggaa cgagcagaag tcctccggcc gccagttgcc aggcggtaaa
    31141 ggtgagcaga ggcacgggag gttgccactt gcgggtcagc acggttccga acgccatgga
    31201 aaccgccccc gccaggcccg ctgcgacgcc gacaggatct agcgctgcgt ttggtgtcaa
    31261 caccaacagc gccacgcccg cagttccgca aatagccccc aggaccgcca tcaatcgtat
    31321 cgggctacct agcagagcgg cagagatgaa cacgaccatc agcggctgca cagcgcctac
    31381 cgtcgccgcg accccgcccg gcaggcggta gaccgaaata aacaacaagc tccagaatag
    31441 cgaaatatta agtgcgccga ggatgaagat gcgcatccac cagattcccg ttggaatctg
    31501 tcggacgatc atcacgagca ataaacccgc cggcaacgcc cgcagcagca taccggcgac
    31561 ccctcggcct cgctgttcgg gctccacgaa aacgccggac agatgcgcct tgtgagcgtc
    31621 cttggggccg tcctcctgtt tgaagaccga cagcccaatg atctcgccgt cgatgtaggc
    31681 gccgaatgcc acggcatctc gcaaccgttc agcgaacgcc tccatgggct ttttctcctc
    31741 gtgctcgtaa acggacccga acatctctgg agctttcttc agggccgaca atcggatctc
    31801 gcggaaatcc tgcacgtcgg ccgctccaag ccgtcgaatc tgagccttaa tcacaattgt
    31861 caattttaat cctctgttta tcggcagttc gtagagcgcg ccgtgcgtcc cgagcgatac
    31921 tgagcgaagc aagtgcgtcg agcagtgccc gcttgttcct gaaatgccag taaagcgctg
    31981 gctgctgaac ccccagccgg aactgacccc acaaggccct agcgtttgca atgcaccagg
    32041 tcatcattga cccaggcgtg ttccaccagg ccgctgcctc gcaactcttc gcaggcttcg
    32101 ccgacctgct cgcgccactt cttcacgcgg gtggaatccg atccgcacat gaggcggaag
    32161 gtttccagct tgagcgggta cggctcccgg tgcgagctga aatagtcgaa catccgtcgg
    32221 gccgtcggcg acagcttgcg gtacttctcc catatgaatt tcgtgtagtg gtcgccagca
    32281 aacagcacga cgatttcctc gtcgatcagg acctggcaac gggacgtttt cttgccacgg
    32341 tccaggacgc ggaagcggtg cagcagcgac accgattcca ggtgcccaac gcggtcggac
    32401 gtgaagccca tcgccgtcgc ctgtaggcgc gacaggcatt cctcggcctt cgtgtaatac
    32461 cggccattga tcgaccagcc caggtcctgg caaagctcgt agaacgtgaa ggtgatcggc
    32521 tcgccgatag gggtgcgctt cgcgtactcc aacacctgct gccacaccag ttcgtcatcg
    32581 tcggcccgca gctcgacgcc ggtgtaggtg atcttcacgt ccttgttgac gtggaaaatg
    32641 accttgtttt gcagcgcctc gcgcgggatt ttcttgttgc gcgtggtgaa cagggcagag
    32701 cgggccgtgt cgtttggcat cgctcgcatc gtgtccggcc acggcgcaat atcgaacaag
    32761 gaaagctgca tttccttgat ctgctgcttc gtgtgtttca gcaacgcggc ctgcttggcc
    32821 tcgctgacct gttttgccag gtcctcgccg gcggtttttc gcttcttggt cgtcatagtt
    32881 cctcgcgtgt cgatggtcat cgacttcgcc aaacctgccg cctcctgttc gagacgacgc
    32941 gaacgctcca cggcggccga tggcgcgggc agggcagggg gagccagttg cacgctgtcg
    33001 cgctcgatct tggccgtagc ttgctggacc atcgagccga cggactggaa ggtttcgcgg
    33061 ggcgcacgca tgacggtgcg gcttgcgatg gtttcggcat cctcggcgga aaaccccgcg
    33121 tcgatcagtt cttgcctgta tgccttccgg tcaaacgtcc gattcattca ccctccttgc
    33181 gggattgccc cgactcacgc cggggcaatg tgcccttatt cctgatttga cccgcctggt
    33241 gccttggtgt ccagataatc caccttatcg gcaatgaagt cggtcccgta gaccgtctgg
    33301 ccgtccttct cgtacttggt attccgaatc ttgccctgca cgaataccag cgaccccttg
    33361 cccaaatact tgccgtgggc ctcggcctga gagccaaaac acttgatgcg gaagaagtcg
    33421 gtgcgctcct gcttgtcgcc ggcatcgttg cgccactctt cattaaccgc tatatcgaaa
    33481 attgcttgcg gcttgttaga attgccatga cgtacctcgg tgtcacgggt aagattaccg
    33541 ataaactgga actgattatg gctcatatcg aaagtctcct tgagaaagga gactctagtt
    33601 tagctaaaca ttggttccgc tgtcaagaac tttagcggct aaaattttgc gggccgcgac
    33661 caaaggtgcg aggggcggct tccgctgtgt acaaccagat atttttcacc aacatccttc
    33721 gtctgctcga tgagcggggc atgacgaaac atgagctgtc ggagagggca ggggtttcaa
    33781 tttcgttttt atcagactta accaacggta aggccaaccc ctcgttgaag gtgatggagg
    33841 ccattgccga cgccctggaa actcccctac ctcttctcct ggagtccacc gaccttgacc
    33901 gcgaggcact cgcggagatt gcgggtcatc ctttcaagag cagcgtgccg cccggatacg
    33961 aacgcatcag tgtggttttg ccgtcacata aggcgtttat cgtaaagaaa tggggcgacg
    34021 acacccgaaa aaagctgcgt ggaaggctct gacgccaagg gttagggctt gcacttcctt
    34081 ctttagccgc taaaacggcc ccttctctgc gggccgtcgg ctcgcgcatc atatcgacat
    34141 cctcaacgga agccgtgccg cgaatggcat cgggcgggtg cgctttgaca gttgttttct
    34201 atcagaaccc ctacgtcgtg cggttcgatt agctgtttgt cttgcaggct aaacactttc
    34261 ggtatatcgt ttgcctgtgc gataatgttg ctaatgattt gttgcgtagg ggttactgaa
    34321 aagtgagcgg gaaagaagag tttcagacca tcaaggagcg ggccaagcgc aagctggaac
    34381 gcgacatggg tgcggacctg ttggccgcgc tcaacgaccc gaaaaccgtt gaagtcatgc
    34441 tcaacgcgga cggcaaggtg tggcacgaac gccttggcga gccgatgcgg tacatctgcg
    34501 acatgcggcc cagccagtcg caggcgatta tagaaacggt ggccggattc cacggcaaag
    34561 aggtcacgcg gcattcgccc atcctggaag gcgagttccc cttggatggc agccgctttg
    34621 ccggccaatt gccgccggtc gtggccgcgc caacctttgc gatccgcaag cgcgcggtcg
    34681 ccatcttcac gctggaacag tacgtcgagg cgggcatcat gacccgcgag caatacgagg
    34741 tcattaaaag cgccgtcgcg gcgcatcgaa acatcctcgt cattggcggt actggctcgg
    34801 gcaagaccac gctcgtcaac gcgatcatca atgaaatggt cgccttcaac ccgtctgagc
    34861 gcgtcgtcat catcgaggac accggcgaaa tccagtgcgc cgcagagaac gccgtccaat
    34921 accacaccag catcgacgtc tcgatgacgc tgctgctcaa gacaacgctg cgtatgcgcc
    34981 ccgaccgcat cctggtcggt gaggtacgtg gccccgaagc ccttgatctg ttgatggcct
    35041 ggaacaccgg gcatgaagga ggtgccgcca ccctgcacgc aaacaacccc aaagcgggcc
    35101 tgagccggct cgccatgctt atcagcatgc acccggattc accgaaaccc attgagccgc
    35161 tgattggcga ggcggttcat gtggtcgtcc atatcgccag gacccctagc ggccgtcgag
    35221 tgcaagaaat tctcgaagtt cttggttacg agaacggcca gtacatcacc aaaaccctgt
    35281 aaggagtatt tccaatgaca acggctgttc cgttccgtct gaccatgaat cgcggcattt
    35341 tgttctacct tgccgtgttc ttcgttctcg ctctcgcgtt atccgcgcat ccggcgatgg
    35401 cctcggaagg caccggcggc agcttgccat atgagagctg gctgacgaac ctgcgcaact
    35461 ccgtaaccgg cccggtggcc ttcgcgctgt ccatcatcgg catcgtcgtc gccggcggcg
    35521 tgctgatctt cggcggcgaa ctcaacgcct tcttccgaac cctgatcttc ctggttctgg
    35581 tgatggcgct gctggtcggc gcgcagaacg tgatgagcac cttcttcggt cgtggtgccg
    35641 aaatcgcggc cctcggcaac ggggcgctgc accaggtgca agtcgcggcg gcggatgccg
    35701 tgcgtgcggt agcggctgga cggctcgcct aatcatggct ctgcgcacga tccccatccg
    35761 tcgcgcaggc aaccgagaaa acctgttcat gggtggtgat cgtgaactgg tgatgttctc
    35821 gggcctgatg gcgtttgcgc tgattttcag cgcccaagag ctgcgggcca ccgtggtcgg
    35881 tctgatcctg tggttcgggg cgctctatgc gttccgaatc atggcgaagg ccgatccgaa
    35941 gatgcggttc gtgtacctgc gtcaccgccg gtacaagccg tattacccgg cccgctcgac
    36001 cccgttccgc gagaacacca atagccaagg gaagcaatac cgatgatcca agcaattgcg
    36061 attgcaatcg cgggcctcgg cgcgcttctg ttgttcatcc tctttgcccg catccgcgcg
    36121 gtcgatgccg aactgaaact gaaaaagcat cgttccaagg acgccggcct ggccgatctg
    36181 ctcaactacg ccgctgtcgt cgatgacggc gtaatcgtgg gcaagaacgg cagctttatg
    36241 gctgcctggc tgtacaaggg cgatgacaac gcaagcagca ccgaccagca gcgcgaagta
    36301 gtgtccgccc gcatcaacca ggccctcgcg ggcctgggaa gtgggtggat gatccatgtg
    36361 gacgccgtgc ggcgtcctgc tccgaactac gcggagcggg gcctgtcggc gttccctgac
    36421 cgtctgacgg cagcgattga agaagagcgc tcggtcttgc cttgctcgtc ggtgatgtac
    36481 ttcaccagct ccgcgaagtc gctcttcttg atggagcgca tggggacgtg cttggcaatc
    36541 acgcgcaccc cccggccgtt ttagcggcta aaaaagtcat ggctctgccc tcgggcggac
    36601 cacgcccatc atgaccttgc caagctcgtc ctgcttctct tcgatcttcg ccagcagggc
    36661 gaggatcgtg gcatcaccga accgcgccgt gcgcgggtcg tcggtgagcc agagtttcag
    36721 caggccgccc aggcggccca ggtcgccatt gatgcgggcc agctcgcgga cgtgctcata
    36781 gtccacgacg cccgtgattt tgtagccctg gccgacggcc agcaggtagg ccgacaggct
    36841 catgccggcc gccgccgcct tttcctcaat cgctcttcgt tcgtctggaa ggcagtacac
    36901 cttgataggt gggctgccct tcctggttgg cttggtttca tcagccatcc gcttgccctc
    36961 atctgttacg ccggcggtag ccggccagcc tcgcagagca ggattcccgt tgagcaccgc
    37021 caggtgcgaa taagggacag tgaagaagga acacccgctc gcgggtgggc ctacttcacc
    37081 tatcctgccc ggctgacgcc gttggataca ccaaggaaag tctacacgaa ccctttggca
    37141 aaatcctgta tatcgtgcga aaaaggatgg atataccgaa aaaatcgcta taatgacccc
    37201 gaagcagggt tatgcagcgg aaaagcgctg cttccctgct gttttgtgga atatctaccg
    37261 actggaaaca ggcaaatgca ggaaattact gaactgaggg gacaggcgag agacgatgcc
    37321 aaagagctac accgacgagc tggccgagtg ggttgaatcc cgcgcggcca agaagcgccg
    37381 gcgtgatgag gctgcggttg cgttcctggc ggtgagggcg gatgtcgagg cggcgttagc
    37441 gtccggctat gcgctcgtca ccatttggga gcacatgcgg gaaacgggga aggtcaagtt
    37501 ctcctacgag acgttccgct cgcacgccag gcggcacatc aaggccaagc ccgccgatgt
    37561 gcccgcaccg caggccaagg ctgcggaacc cgcgccggca cccaagacgc cggagccacg
    37621 gcggccgaag caggggggca aggctgaaaa gccggccccc gctgcggccc cgaccggctt
    37681 caccttcaac ccaacaccgg acaaaaagga tctactgtaa tggcgaaaat tcacatggtt
    37741 ttgcagggca agggcggggt cggcaagtcg gccatcgccg cgatcattgc gcagtacaag
    37801 atggacaagg ggcagacacc cttgtgcatc gacaccgacc cggtgaacgc gacgttcgag
    37861 ggctacaagg ccctgaacgt ccgccggctg aacatcatgg ccggcgacga aattaactcg
    37921 cgcaacttcg acaccctggt cgagctgatt gcgccgacca aggatgacgt ggtgatcgac
    37981 aacggtgcca gctcgttcgt gcctctgtcg cattacctca tcagcaacca ggtgccggct
    38041 ctgctgcaag aaatggggca tgagctggtc atccataccg tcgtcaccgg cggccaggct
    38101 ctcctggaca cggtgagcgg cttcgcccag ctcgccagcc agttcccggc cgaagcgctt
    38161 ttcgtggtct ggctgaaccc gtattggggg cctatcgagc atgagggcaa gagctttgag
    38221 cagatgaagg cgtacacggc caacaaggcc cgcgtgtcgt ccatcatcca gattccggcc
    38281 ctcaaggaag aaacctacgg ccgcgatttc agcgacatgc tgcaagagcg gctgacgttc
    38341 gaccaggcgc tggccgatga atcgctcacg atcatgacgc ggcaacgcct caagatcgtg
    38401 cggcgcggcc tgtttgaaca gctcgacgcg gcggccgtgc tatgagcgac cagattgaag
    38461 agctgatccg ggagattgcg gccaagcacg gcatcgccgt cggccgcgac gacccggtgc
    38521 tgatcctgca taccatcaac gcccggctca tggccgacag tgcggccaag caagaggaaa
    38581 tccttgccgc gttcaaggaa gagctggaag ggatcgccca tcgttggggc gaggacgcca
    38641 aggccaaagc ggagcggatg ctgaacgcgg ccctggcggc cagcaaggac gcaatggcga
    38701 aggtaatgaa ggacagcgcc gcgcaggcgg ccgaagcgat ccgcagggaa atcgacgacg
    38761 gccttggccg ccagctcgcg gccaaggtcg cggacgcgcg gcgcgtggcg atgatgaaca
    38821 tgatcgccgg cggcatggtg ttgttcgcgg ccgccctggt ggtgtgggcc tcgttatgaa
    38881 tcgcagaggc gcagatgaaa aagcccggcg ttgccgggct ttgtttttgc gttagctggg
    38941 cttgtttgac aggcccaagc tctgactgcg cccgcgctcg cgctcctggg cctgtttctt
    39001 ctcctgctcc tgcttgcgca tcagggcctg gtgccgtcgg gctgcttcac gcatcgaatc
    39061 ccagtcgccg gccagctcgg gatgctccgc gcgcatcttg cgcgtcgcca gttcctcgat
    39121 cttgggcgcg tgaatgccca tgccttcctt gatttcgcgc accatgtcca gccgcgtgtg
    39181 cagggtctgc aagcgggctt gctgttgggc ctgctgctgc tgccaggcgg cctttgtacg
    39241 cggcagggac agcaagccgg gggcattgga ctgtagctgc tgcaaacgcg cctgctgacg
    39301 gtctacgagc tgttctaggc ggtcctcgat gcgctccacc tggtcatgct ttgcctgcac
    39361 gtagagcgca agggtctgct ggtaggtctg ctcgatgggc gcggattcta agagggcctg
    39421 ctgttccgtc tcggcctcct gggccgcctg tagcaaatcc tcgccgctgt tgccgctgga
    39481 ctgctttact gccggggact gctgttgccc tgctcgcgcc gtcgtcgcag ttcggcttgc
    39541 ccccactcga ttgactgctt catttcgagc cgcagcgatg cgatctcgga ttgcgtcaac
    39601 ggacggggca gcgcggaggt gtccggcttc tccttgggtg agtcggtcga tgccatagcc
    39661 aaaggtttcc ttccaaaatg cgtccattgc tggaccgtgt ttctcattga tgcccgcaag
    39721 catcttcggc ttgaccgcca ggtcaagcgc gccttcatgg gcggtcatga cggacgccgc
    39781 catgaccttg ccgccgttgt tctcgatgta gccgcgtaat gaggcaatgg tgccgcccat
    39841 cgtcagcgtg tcatcgacaa cgatgtactt ctggccgggg atcacctccc cctcgaaagt
    39901 cgggttgaac gccaggcgat gatctgaacc ggctccggtt cgggcgacct tctcccgctg
    39961 cacaatgtcc gtttcgacct caaggccaag gcggtcggcc agaacgaccg ccatcatggc
    40021 cggaatcttg ttgttccccg ccgcctcgac ggcgaggact ggaacgatgc ggggcttgtc
    40081 gtcgccgatc agcgtcttga gctgggcaac agtgtcgtcc gaaatcaggc gctcgaccaa
    40141 attaagcgcc gcttccgcgt cgccctgctt cgcagcctgg tattcaggct cgttggtcaa
    40201 agaaccaagg tcgccgttgc gaaccacctt cgggaagtct ccccacggtg cgcgctcggc
    40261 tctgctgtag ctgctcaaga cgcctccctt tttagccgct aaaactctaa cgagtgcgcc
    40321 cgcgactcaa cttgacgctt tcggcactta cctgtgcctt gccacttgcg tcataggtga
    40381 tgcttttcgc actcccgatt tcaggtactt tatcgaaatc tgaccgggcg tgcattacaa
    40441 agttcttccc cacctgttgg taaatgctgc cgctatctgc gtggacgatg ctgccgtcgt
    40501 ggcgctgcga cttatcggcc ttttgggcca tatagatgtt gtaaatgcca ggtttcaggg
    40561 ccccggcttt atctaccttc tggttcgtcc atgcgccttg gttctcggtc tggacaattc
    40621 tttgcccatt catgaccagg aggcggtgtt tcattgggtg actcctgacg gttgcctctg
    40681 gtgttaaacg tgtcctggtc gcttgccggc taaaaaaaag ccgacctcgg cagttcgagg
    40741 ccggctttcc ctagagccgg gcgcgtcaag gttgttccat ctattttagt gaactgcgtt
    40801 cgatttatca gttactttcc tcccgctttg tgtttcctcc cactcgtttc cgcgtctagc
    40861 cgacccctca acatagcggc ctcttcttgg gctgcctttg cctcttgccg cgcttcgtca
    40921 cgctcggctt gcaccgtcgt aaagcgctcg gcctgcctgg ccgcctcttg cgccgccaac
    40981 ttcctttgct cctggtgggc ctcggcgtcg gcctgcgcct tcgctttcac cgctgccaac
    41041 tccgtgcgca aactctccgc ttcgcgcctg gtggcgtcgc gctcgccgcg aagcgcctgc
    41101 atttcctggt tggccgcgtc cagggtcttg cggctctctt ctttgaatgc gcgggcgtcc
    41161 tggtgagcgt agtccagctc ggcgcgcagc tcctgcgctc gacgctccac ctcgtcggcc
    41221 cgctgcgtcg ccagcgcggc ccgctgctcg gctcctgcca gggcggtgcg tgcttcggcc
    41281 agggcttgcc gctggcgtgc ggccagctcg gccgcctcgg cggcctgctg ctctagcaat
    41341 gtaacgcgcg cctgggcttc ttccagctcg cgggcctgcg cctcgaaggc gtcggccagc
    41401 tccccgcgca cggcttccaa ctcgttgcgc tcacgatccc agccggcttg cgctgcctgc
    41461 aacgattcat tggcaagggc ctgggcggct tgccagaggg cggccacggc ctggttgccg
    41521 gcctgctgca ccgcgtccgg cacctggact gccagcgggg cggcctgcgc cgtgcgctgg
    41581 cgtcgccatt cgcgcatgcc ggcgctggcg tcgttcatgt tgacgcgggc ggccttacgc
    41641 actgcatcca cggtcgggaa gttctcccgg tcgccttgct cgaacagctc gtccgcagcc
    41701 gcaaaaatgc ggtcgcgcgt ctctttgttc agttccatgt tggctccggt aattggtaag
    41761 aataataata ctcttaccta ccttatcagc gcaagagttt agctgaacag ttctcgactt
    41821 aacggcaggt tttttagcgg ctgaagggca ggcaaaaaaa gccccgcacg gtcggcgggg
    41881 gcaaagggtc agcgggaagg ggattagcgg gcgtcgggct tcttcatgcg tcggggccgc
    41941 gcttcttggg atggagcacg acgaagcgcg cacgcgcatc gtcctcggcc ctatcggccc
    42001 gcgtcgcggt caggaacttg tcgcgcgcta ggtcctccct ggtgggcacc aggggcatga
    42061 actcggcctg ctcgatgtag gtccactcca tgaccgcatc gcagtcgagg ccgcgttcct
    42121 tcaccgtctc ttgcaggtcg cggtacgccc gctcgttgag cggctggtaa cgggccaatt
    42181 ggtcgtaaat ggctgtcggc catgagcggc ctttcctgtt gagccagcag ccgacgacga
    42241 agccggcaat gcaggcccct ggcacaacca ggccgacgcc gggggcaggg gatggcagca
    42301 gctcgccaac caggaacccc gccgcgatga tgccgatgcc ggtcaaccag cccttgaaac
    42361 tatccggccc cgaaacaccc ctgcgcattg cctggatgct gcgccggata gcttgcaaca
    42421 tcaggagccg tttcttttgt tcgtcagtca tggtccgccc tcaccagttg ttcgtatcgg
    42481 tgtcggacga actgaaatcg caagagctgc cggtatcggt ccagccgctg tccgtgtcgc
    42541 tgctgccgaa gcacggcgag gggtccgcga acgccgcaga cggcgtatcc ggccgcagcg
    42601 catcgcccag catggccccg gtcagcgagc cgccggccag gtagcccagc atggtgctgt
    42661 tggtcgcccc ggccaccagg gccgacgtga cgaaatcgcc gtcattccct ctggattgtt
    42721 cgctgctcgg cggggcagtg cgccgcgccg gcggcgtcgt ggatggctcg ggttggctgg
    42781 cctgcgacgg ccggcgaaag gtgcgcagca gctcgttatc gaccggctgc ggcgtcgggg
    42841 ccgccgcctt gcgctgcggt cggtgttcct tcttcggctc gcgcagcttg aacagcatga
    42901 tcgcggaaac cagcagcaac gccgcgccta cgcctcccgc gatgtagaac agcatcggat
    42961 tcattcttcg gtcctccttg tagcggaacc gttgtctgtg cggcgcgggt ggcccgcgcc
    43021 gctgtctttg gggatcagcc ctcgatgagc gcgaccagtt tcacgtcggc aaggttcgcc
    43081 tcgaactcct ggccgtcgtc ctcgtacttc aaccaggcat agccttccgc cggcggccga
    43141 cggttgagga taaggcgggc agggcgctcg tcgtgctcga cctggacgat ggcctttttc
    43201 agcttgtccg ggtccggctc cttcgcgccc ttttccttgg cgtccttacc gtcctggtcg
    43261 ccgtcctcgc cgtcctggcc gtcgccggcc tccgcgtcac gctcggcatc agtctggccg
    43321 ttgaaggcat cgacggtgtt gggatcgcgg cccttctcgt ccaggaactc gcgcagcagc
    43381 ttgaccgtgc cgcgcgtgat ttcctgggtg tcgtcgtcaa gccacgcctc gacttcctcc
    43441 gggcgcttct tgaaggccgt caccagctcg ttcaccacgg tcacgtcgcg cacgcggccg
    43501 gtgttgaacg catcggcgat cttctccggc aggtccagca gcgtgacgtg ctgggtgatg
    43561 aacgccggcg acttgccgat ttccttggcg atatcgcctt tcttcttgcc cttcgccagc
    43621 tcgcggccaa tgaagtcggc aatttcgcgc ggggtcagct cgttgcgttg caggttctcg
    43681 ataacctggt cggcttcgtt gtagtcgttg tcgatgaacg ccgggatgga cttcttgccg
    43741 gcccacttcg agccacggta gcggcgggcg ccgtgattga tgatatagcg gcccggctgc
    43801 tcctggttct cgcgcaccga aatgggtgac ttcaccccgc gctctttgat cgtggcaccg
    43861 atttccgcga tgctctccgg ggaaaagccg gggttgtcgg ccgtccgcgg ctgatgcgga
    43921 tcttcgtcga tcaggtccag gtccagctcg atagggccgg aaccgccctg agacgccgca
    43981 ggagcgtcca ggaggctcga caggtcgccg atgctatcca accccaggcc ggacggctgc
    44041 gccgcgcctg cggcttcctg agcggccgca gcggtgtttt tcttggtggt cttggcttga
    44101 gccgcagtca ttgggaaatc tccatcttcg tgaacacgta atcagccagg gcgcgaacct
    44161 ctttcgatgc cttgcgcgcg gccgttttct tgatcttcca gaccggcaca ccggatgcga
    44221 gggcatcggc gatgctgctg cgcaggccaa cggtggccgg aatcatcatc ttggggtacg
    44281 cggccagcag ctcggcttgg tggcgcgcgt ggcgcggatt ccgcgcatcg accttgctgg
    44341 gcaccatgcc aaggaattgc agcttggcgt tcttctggcg cacgttcgca atggtcgtga
    44401 ccatcttctt gatgccctgg atgctgtacg cctcaagctc gatgggggac agcacatagt
    44461 cggccgcgaa gagggcggcc gccaggccga cgccaagggt cggggccgtg tcgatcaggc
    44521 acacgtcgaa gccttggttc gccagggcct tgatgttcgc cccgaacagc tcgcgggcgt
    44581 cgtccagcga cagccgttcg gcgttcgcca gtaccgggtt ggactcgatg agggcgaggc
    44641 gcgcggcctg gccgtcgccg gctgcgggtg cggtttcggt ccagccgccg gcagggacag
    44701 cgccgaacag cttgcttgca tgcaggccgg tagcaaagtc cttgagcgtg taggacgcat
    44761 tgccctgggg gtccaggtcg atcacggcaa cccgcaagcc gcgctcgaaa aagtcgaagg
    44821 caagatgcac aagggtcgaa gtcttgccga cgccgccttt ctggttggcc gtgaccaaag
    44881 ttttcatcgt ttggtttcct gttttttctt ggcgtccgct tcccacttcc ggacgatgta
    44941 cgcctgatgt tccggcagaa ccgccgttac ccgcgcgtac ccctcgggca agttcttgtc
    45001 ctcgaacgcg gcccacacgc gatgcaccgc ttgcgacact gcgcccctgg tcagtcccag
    45061 cgacgttgcg aacgtcgcct gtggcttccc atcgactaag acgccccgcg ctatctcgat
    45121 ggtctgctgc cccacttcca gcccctggat cgcctcctgg aactggcttt cggtaagccg
    45181 tttcttcatg gataacaccc ataatttgct ccgcgccttg gttgaacata gcggtgacag
    45241 ccgccagcac atgagagaag tttagctaaa catttctcgc acgtcaacac ctttagccgc
    45301 taaaactcgt ccttggcgta acaaaacaaa agcccggaaa ccgggctttc gtctcttgcc
    45361 gcttatggct ctgcacccgg ctccatcacc aacaggtcgc gcacgcgctt cactcggttg
    45421 cggatcgaca ctgccagccc aacaaagccg gttgccgccg ccgccaggat cgcgccgatg
    45481 atgccggcca caccggccat cgcccaccag gtcgccgcct tccggttcca ttcctgctgg
    45541 tactgcttcg caatgctgga cctcggctca ccataggctg accgctcgat ggcgtatgcc
    45601 gcttctcccc ttggcgtaaa acccagcgcc gcaggcggca ttgccatgct gcccgccgct
    45661 ttcccgacca cgacgcgcgc accaggcttg cggtccagac cttcggccac ggcgagctgc
    45721 gcaaggacat aatcagccgc cgacttggct ccacgcgcct cgatcagctc ttgcactcgc
    45781 gcgaaatcct tggcctccac ggccgccatg aatcgcgcac gcggcgaagg ctccgcaggg
    45841 ccggcgtcgt gatcgccgcc gagaatgccc ttcaccaagt tcgacgacac gaaaatcatg
    45901 ctgacggcta tcaccatcat gcagacggat cgcacgaacc cgctgaattg aacacgagca
    45961 cggcacccgc gaccactatg ccaagaatgc ccaaggtaaa aattgccggc cccgccatga
    46021 agtccgtgaa tgccccgacg gccgaagtga agggcaggcc gccacccagg ccgccgccct
    46081 cactgcccgg cacctggtcg ctgaatgtcg atgccagcac ctgcggcacg tcaatgcttc
    46141 cgggcgtcgc gctcgggctg atcgcccatc ccgttactgc cccgatcccg gcaatggcaa
    46201 ggactgccag cgctgccatt tttggggtga ggccgttcgc ggccgagggg cgcagcccct
    46261 ggggggatgg gaggcccgcg ttagcgggcc gggagggttc gagaaggggg ggcacccccc
    46321 ttcggcgtgc gcggtcacgc gcacagggcg cagccctggt taaaaacaag gtttataaat
    46381 attggtttaa aagcaggtta aaagacaggt tagcggtggc cgaaaaacgg gcggaaaccc
    46441 ttgcaaatgc tggattttct gcctgtggac agcccctcaa atgtcaatag gtgcgcccct
    46501 catctgtcag cactctgccc ctcaagtgtc aaggatcgcg cccctcatct gtcagtagtc
    46561 gcgcccctca agtgtcaata ccgcagggca cttatcccca ggcttgtcca catcatctgt
    46621 gggaaactcg cgtaaaatca ggcgttttcg ccgatttgcg aggctggcca gctccacgtc
    46681 gccggccgaa atcgagcctg cccctcatct gtcaacgccg cgccgggtga gtcggcccct
    46741 caagtgtcaa cgtccgcccc tcatctgtca gtgagggcca agttttccgc gaggtatcca
    46801 caacgccggc ggccgcggtg tctcgcacac ggcttcgacg gcgtttctgg cgcgtttgca
    46861 gggccataga cggccgccag cccagcggcg agggcaacca gcccggtgag cgtcggaaag
    46921 gcgctggaag ccccgtagcg acgcggagag gggcgagaca agccaagggc gcaggctcga
    46981 tgcgcagcac gacatagccg gttctcgcaa ggacgagaat ttccctgcgg tgcccctcaa
    47041 gtgtcaatga aagtttccaa cgcgagccat tcgcgagagc cttgagtcca cgctagatga
    47101 gagctttgtt gtaggtggac cagttggtga ttttgaactt ttgctttgcc acggaacggt
    47161 ctgcgttgtc gggaagatgc gtgatctgat ccttcaactc agcaaaagtt cgatttattc
    47221 aacaaagcca cgttgtgtct caaaatctct gatgttacat tgcacaagat aaaaatatat
    47281 catcatgaac aataaaactg tctgcttaca taaacagtaa tacaaggggt gttatgagcc
    47341 atattcaacg ggaaacgtct tgctcgactc tagagctcgt tcctcgagga acggtacctg
    47401 cggggaagct tacaataatg tgtgttgtta agtcttgttg cctgtcatcg tctgactgac
    47461 tttcgtcata aatcccggcc tccgtaaccc agctttgggc aagctcacgg atttgatccg
    47521 gcggaacggg aatatcgaga tgccgggctg aacgctgcag ttccagcttt ccctttcggg
    47581 acaggtactc cagctgattg attatctgct gaagggtctt ggttccacct cctggcacaa
    47641 tgcgaatgat tacttgagcg cgatcgggca tccaattttc tcccgtcagg tgcgtggtca
    47701 agtgctacaa ggcacctttc agtaacgagc gaccgtcgat ccgtcgccgg gatacggaca
    47761 aaatggagcg cagtagtcca tcgagggcgg cgaaagcctc gccaaaagca atacgttcat
    47821 ctcgcacagc ctccagatcc gatcgagggt cttcggcgta ggcagataga agcatggata
    47881 cattgcttga gagtattccg atggactgaa gtatggcttc catcttttct cgtgtgtctg
    47941 catctatttc gagaaagccc ccgatgcggc gcaccgcaac gcgaattgcc atactatccg
    48001 aaagtcccag caggcgcgct tgataggaaa aggtttcata ctcggccgat cgcagacggg
    48061 cactcacgac cttgaaccct tcaactttca gggatcgatg ctggttgatg gtagtctcac
    48121 tcgacgtggc tctggtgtgt tttgacatag cttcctccaa agaaagcgga aggtctggat
    48181 actccagcac gaaatgtgcc cgggtagacg gatggaagtc tagccctgct caatatgaaa
    48241 tcaacagtac atttacagtc aatactgaat atacttgcta catttgcaat tgtcttataa
    48301 cgaatgtgaa ataaaaatag tgtaacaacg cttttactca tcgataatca caaaaacatt
    48361 tatacgaaca aaaatacaaa tgcactccgg tttcacagga taggcgggat cagaatatgc
    48421 aacttttgac gttttgttct ttcaaagggg gtgctggcaa aaccaccgca ctcatgggcc
    48481 tttgcgctgc tttggcaaat gacggtaaac gagtggccct ctttgatgcc gacgaaaacc
    48541 ggcctctgac gcgatggaga gaaaacgcct tacaaagcag tactgggatc ctcgctgtga
    48601 agtctattcc gccgacgaaa tgccccttct tgaagcagcc tatgaaaatg ccgagctcga
    48661 aggatttgat tatgcgttgg ccgatacgcg tggcggctcg agcgagctca acaacacaat
    48721 catcgctagc tcaaacctgc ttctgatccc caccatgcta acgccgctcg acatcgatga
    48781 ggcactatct acctaccgct acgtcatcga gctgctgttg agtgaaaatt tggcaattcc
    48841 tacagctgtt ttgcgccaac gcgtcccggt cggccgattg acaacatcgc aacgcaggat
    48901 gtcagagacg ctagagagcc ttccagttgt accgtctccc atgcatgaaa gagatgcatt
    48961 tgccgcgatg aaagaacgcg gcatgttgca tcttacatta ctaaacacgg gaactgatcc
    49021 gacgatgcgc ctcatagaga ggaatcttcg gattgcgatg gaggaagtcg tggtcatttc
    49081 gaaactgatc agcaaaatct tggaggcttg aagatggcaa ttcgcaagcc cgcattgtcg
    49141 gtcggcgaag cacggcggct tgctggtgct cgacccgaga tccaccatcc caacccgaca
    49201 cttgttcccc agaagctgga cctccagcac ttgcctgaaa aagccgacga gaaagaccag
    49261 caacgtgagc ctctcgtcgc cgatcacatt tacagtcccg atcgacaact taagctaact
    49321 gtggatgccc ttagtccacc tccgtccccg aaaaagctcc aggtttttct ttcagcgcga
    49381 ccgcccgcgc ctcaagtgtc gaaaacatat gacaacctcg ttcggcaata cagtccctcg
    49441 aagtcgctac aaatgatttt aaggcgcgcg ttggacgatt tcgaaagcat gctggcagat
    49501 ggatcatttc gcgtggcccc gaaaagttat ccgatccctt caactacaga aaaatccgtt
    49561 ctcgttcaga cctcacgcat gttcccggtt gcgttgctcg aggtcgctcg aagtcatttt
    49621 gatccgttgg ggttggagac cgctcgagct ttcggccaca agctggctac cgccgcgctc
    49681 gcgtcattct ttgctggaga gaagccatcg agcaattggt gaagagggac ctatcggaac
    49741 ccctcaccaa atattgagtg taggtttgag gccgctggcc gcgtcctcag tcaccttttg
    49801 agccagataa ttaagagcca aatgcaattg gctcaggctg ccatcgtccc cccgtgcgaa
    49861 acctgcacgt ccgcgtcaaa gaaataaccg gcacctcttg ctgtttttat cagttgaggg
    49921 cttgacggat ccgcctcaag tttgcggcgc agccgcaaaa tgagaacatc tatactcctg
    49981 tcgtaaacct cctcgtcgcg tactcgactg gcaatgagaa gttgctcgcg cgatagaacg
    50041 tcgcggggtt tctctaaaaa cgcgaggaga agattgaact cacctgccgt aagtttcacc
    50101 tcaccgccag cttcggacat caagcgacgt tgcctgagat taagtgtcca gtcagtaaaa
    50161 caaaaagacc gtcggtcttt ggagcggaca acgttggggc gcacgcgcaa ggcaacccga
    50221 atgcgtgcaa gaaactctct cgtactaaac ggcttagcga taaaatcact tgctcctagc
    50281 tcgagtgcaa caactttatc cgtctcctca aggcggtcgc cactgataat tatgattgga
    50341 atatcagact ttgccgccag atttcgaacg atctcaagcc catcttcacg acctaaattt
    50401 agatcaacaa ccacgacatc gaccgtcgcg gaagagagta ctctagtgaa ctgggtgctg
    50461 tcggctaccg cggtcacttt gaaggcgtgg atcgtaaggt attcgataat aagatgccgc
    50521 atagcgacat cgtcatcgat aagaagaacg tgtttcaacg gctcaccttt caatctaaaa
    50581 tctgaaccct tgttcacagc gcttgagaaa ttttcacgtg aaggatgtac aatcatctcc
    50641 agctaaatgg gcagttcgtc agaattgcgg ctgaccgcgg atgacgaaaa tgcgaaccaa
    50701 gtatttcaat tttatgacaa aagttctcaa tcgttgttac aagtgaaacg cttcgaggtt
    50761 acagctacta ttgattaagg agatcgccta tggtctcgcc ccggcgtcgt gcgtccgccg
    50821 cgagccagat ctcgcctact tcataaacgt cctcataggc acggaatgga atgatgacat
    50881 cgatcgccgt agagagcatg tcaatcagtg tgcgatcttc caagctagca ccttgggcgc
    50941 tacttttgac aagggaaaac agtttcttga atccttggat tggattcgcg ccgtgtattg
    51001 ttgaaatcga tcccggatgt cccgagacga cttcactcag ataagcccat gctgcatcgt
    51061 cgcgcatctc gccaagcaat atccggtccg gccgcatacg cagacttgct tggagcaagt
    51121 gctcggcgct cacagcaccc agcccagcac cgttcttgga gtagagtagt ctaacatgat
    51181 tatcgtgtgg aatgacgagt tcgagcgtat cttctatggt gattagcctt tcctgggggg
    51241 ggatggcgct gatcaaggtc ttgctcattg ttgtcttgcc gcttccggta gggccacata
    51301 gcaacatcgt cagtcggctg acgacgcatg cgtgcagaaa cgcttccaaa tccccgttgt
    51361 caaaatgctg aaggatagct tcatcatcct gattttggcg tttccttcgt gtctgccact
    51421 ggttccacct cgaagcatca taacgggagg agacttcttt aagaccagaa acacgcgagc
    51481 ttggccgtcg aatggtcaag ctgacggtgc ccgagggaac ggtcggcggc agacagattt
    51541 gtagtcgttc accaccagga agttcagtgg cgcagagggg gttacgtggt ccgacatcct
    51601 gctttctcag cgcgcccgct aaaatagcga tatcttcaag atcatcataa gagacgggca
    51661 aaggcatctt ggtaaaaatg ccggcttggc gcacaaatgc ctctccaggt cgattgatcg
    51721 caatttcttc agtcttcggg tcatcgagcc attccaaaat cggcttcaga agaaagcgta
    51781 gttgcggatc cacttccatt tacaatgtat cctatctcta agcggaaatt tgaattcatt
    51841 aagagcggcg gttcctcccc cgcgtggcgc cgccagtcag gcggagctgg taaacaccaa
    51901 agaaatcgag gtcccgtgct acgaaaatgg aaacggtgtc accctgattc ttcttcaggg
    51961 ttggcggtat gttgatggtt gccttaaggg ctgtctcagt tgtctgctca ccgttatttt
    52021 gaaagctgtt gaagctcatc ccgccacccg agctgccggc gtaggtgcta gctgcctgga
    52081 aggcgccttg aacaacactc aagagcatag ctccgctaaa acgctgccag aagtggctgt
    52141 cgaccgagcc cggcaatcct gagcgaccga gttcgtccgc gcttggcgat gttaacgaga
    52201 tcatcgcatg gtcaggtgtc tcggcgcgat cccacaacac aaaaacgcgc ccatctccct
    52261 gttgcaagcc acgctgtatt tcgccaacaa cggtggtgcc acgatcaaga agcacgatat
    52321 tgttcgttgt tccacgaata tcctgaggca agacacactt tacatagcct gccaaatttg
    52381 tgtcgattgc ggtttgcaag atgcacggaa ttattgtccc ttgcgttacc ataaaatcgg
    52441 ggtgcggcaa gagcgtggcg ctgctgggct gcagctcggt gggtttcata cgtatcgaca
    52501 aatcgttctc gccggacact tcgccattcg gcaaggagtt gtcgtcacgc ttgccttctt
    52561 gtcttcggcc cgtgtcgccc tgaatggcgc gtttgctgac cccttgatcg ccgctgctat
    52621 atgcaaaaat cggtgtttct tccggccgtg gctcatgccg ctccggttcg cccctcggcg
    52681 gtagaggagc agcaggctga acagcctctt gaaccgctgg aggatccggc ggcacctcaa
    52741 tcggagctgg atgaaatggc ttggtgtttg ttgcgatcaa agttgacggc gatgcgttct
    52801 cattcacctt cttttggcgc ccacctagcc aaatgaggct taatgataac gcgagaacga
    52861 cacctccgac gatcaatttc tgagaccccg aaagacgccg gcgatgtttg tcggagacca
    52921 gggatccaga tgcatcaacc tcatgtgccg cttgctgact atcgttattc atcccttcgc
    52981 ccccttcagg acgcgtttca catcgggcct caccgtgccc gtttgcggcc tttggccaac
    53041 gggatcgtaa gcggtgttcc agatacatag tactgtgtgg ccatccctca gacgccaacc
    53101 tcgggaaacc gaagaaatct cgacatcgct ccctttaact gaatagttgg caacagcttc
    53161 cttgccatca ggattgatgg tgtagatgga gggtatgcgt acattgcccg gaaagtggaa
    53221 taccgtcgta aatccattgt cgaagacttc gagtggcaac agcgaacgat cgccttgggc
    53281 gacgtagtgc caattactgt ccgccgcacc aagggctgtg acaggctgat ccaataaatt
    53341 ctcagctttc cgttgatatt gtgcttccgc gtgtagtctg tccacaacag ccttctgttg
    53401 tgcctccctt cgccgagccg ccgcatcgtc ggcggggtag gcgaattgga cgctgtaata
    53461 gagatcgggc tgctctttat cgaggtggga cagagtcttg gaacttatac tgaaaacata
    53521 acggcgcatc ccggagtcgc ttgcggttag cacgattact ggctgaggcg tgaggacctg
    53581 gcttgccttg aaaaatagat aatttccccg cggtagggct gctagatctt tgctatttga
    53641 aacggcaacc gctgtcaccg tttcgttcgt ggcgaatgtt acgaccaaag tagctccaac
    53701 cgccgtcgag aggcgcacca cttgatcggg attgtaagcc aaataacgca tgcgcggatc
    53761 tagcttgccc gccattggag tgtcttcagc ctccgcacca gtcgcagcgg caaataaaca
    53821 tgctaaaatg aaaagtgctt ttctgatcat ggttcgctgt ggcctacgtt tgaaacggta
    53881 tcttccgatg tctgatagga ggtgacaacc agacctgccg ggttggttag tctcaatctg
    53941 ccgggcaagc tggtcacctt ttcgtagcga actgtcgcgg tccacgtact caccacaggc
    54001 attttgccgt caacgacgag ggtcctttta tagcgaattt gctgcgtgct tggagttaca
    54061 tcatttgaag cgatgtgctc gacctccacc ctgccgcgtt tgccaagaat gacttgaggc
    54121 gaactgggat tgggatagtt gaagaattgc tggtaatcct ggcgcactgt tggggcactg
    54181 aagttcgata ccaggtcgta ggcgtactga gcggtgtcgg catcataact ctcgcgcagg
    54241 cgaacgtact cccacaatga ggcgttaacg acggcctcct cttgagttgc aggcaatcgc
    54301 gagacagaca cctcgctgtc aacggtgccg tccggccgta tccatagata tacgggcaca
    54361 agcctgctca acggcaccat tgtggctata gcgaacgctt gagcaacatt tcccaaaatc
    54421 gcgatagctg cgacagctgc aatgagtttg gagagacgtc gcgccgattt cgctcgcgcg
    54481 gtttgaaagg cttctacttc cttatagtgc tcggcaaggc tttcgcgcgc cactagcatg
    54541 gcatattcag gccccgtcat agcgtccacc cgaattgccg agctgaagat ctgacggagt
    54601 aggctgccat cgccccacat tcagcgggaa gatcgggcct ttgcagctcg ctaatgtgtc
    54661 gtttgtctgg cagccgctca aagcgacaac taggcacagc aggcaatact tcatagaatt
    54721 ctccattgag gcgaattttt gcgcgaccta gcctcgctca acctgagcga agcgacggta
    54781 caagctgctg gcagattggg ttgcgccgct ccagtaactg cctccaatgt tgccggcgat
    54841 cgccggcaaa gcgacaatga gcgcatcccc tgtcagaaaa aacatatcga gttcgtaaag
    54901 accaatgatc ttggccgcgg tcgtaccggc gaaggtgatt acaccaagca taagggtgag
    54961 cgcagtcgct tcggttagga tgacgatcgt tgccacgagg tttaagagga gaagcaagag
    55021 accgtaggtg ataagttgcc cgatccactt agctgcgatg tcccgcgtgc gatcaaaaat
    55081 atatccgacg aggatcagag gcccgatcgc gagaagcact ttcgtgagaa ttccaacggc
    55141 gtcgtaaact ccgaaggcag accagagcgt gccgtaaagg acccactgtg ccccttggaa
    55201 agcaaggatg tcctggtcgt tcatcggacc gatttcggat gcgattttct gaaaaacggc
    55261 ctgggtcacg gcgaacattg tatccaactg tgccggaaca gtctgcagag gcaagccggt
    55321 tacactaaac tgctgaacaa agtttgggac cgtcttttcg aagatggaaa ccacatagtc
    55381 ttggtagtta gcctgcccaa caattagagc aacaacgatg gtgaccgtga tcacccgagt
    55441 gataccgcta cgggtatcga cttcgccgcg tatgactaaa ataccctgaa caataatcca
    55501 aagagtgaca caggcgatca atggcgcact caccgcctcc tggatagtct caagcatcga
    55561 gtccaagcct gtcgtgaagg ctacatcgaa gatcgtatga atggccgtaa acggcgccgg
    55621 aatcgtgaaa ttcatcgatt ggacctgaac ttgactggtt tgtcgcataa tgttggataa
    55681 aatgagctcg cattcggcga ggatgcgggc ggatgaacaa atcgcccagc cttaggggag
    55741 ggcaccaaag atgacagcgg tcttttgatg ctccttgcgt tgagcggccg cctcttccgc
    55801 ctcgtgaagg ccggcctgcg cggtagtcat cgttaatagg cttgtcgcct gtacattttg
    55861 aatcattgcg tcatggatct gcttgagaag caaaccattg gtcacggttg cctgcatgat
    55921 attgcgagat cgggaaagct gagcagacgt atcagcattc gccgtcaagc gtttgtccat
    55981 cgtttccaga ttgtcagccg caatgccagc gctgtttgcg gaaccggtga tctgcgatcg
    56041 caacaggtcc gcttcagcat cactacccac gactgcacga tctgtatcgc tggtgatcgc
    56101 acgtgccgtg gtcgacattg gcattcgcgg cgaaaacatt tcattgtcta ggtccttcgt
    56161 cgaaggatac tgatttttct ggttgagcga agtcagtagt ccagtaacgc cgtaggccga
    56221 cgtcaacatc gtaaccatcg ctatagtctg agtgagattc tccgcagtcg cgagcgcagt
    56281 cgcgagcgtc tcagcctccg ttgccgggtc gctaacaaca aactgcgccc gcgcgggctg
    56341 aatatataga aagctgcagg tcaaaactgt tgcaataagt tgcgtcgtct tcatcgtttc
    56401 ctaccttatc aatcttctgc ctcgtggtga cgggccatga attcgctgag ccagccagat
    56461 gagttgcctt cttgtgcctc gcgtagtcga gttgcaaagc gcaccgtgtt ggcacgcccc
    56521 gaaagcacgg cgacatattc acgcatatcc cgcagatcaa attcgcagat gacgcttcca
    56581 ctttctcgtt taagaagaaa cttacggctg ccgaccgtca tgtcttcacg gatcgcctga
    56641 aattcctttt cggtacattt cagtccatcg acataagccg atcgatctgc ggttggtgat
    56701 ggatagaaaa tcttcgtcat acattgcgca accaagctgg ctcctagcgg cgattccaga
    56761 acatgctctg gttgctgcgt tgccagtatt agcatcccgt tgttttttcg aacggtcagg
    56821 aggaatttgt cgacgacagt cgaaaattta gggtttaaca aataggcgcg aaactcatcg
    56881 cagctcatca caaaacggcg gccgtcgatc atggctccaa tccgatgcag gagatatgct
    56941 gcagcgggag cgcatacttc ctcgtattcg agaagatgcg tcatgtcgaa gccggtaatc
    57001 gacggatcta actttacttc gtcaacttcg ccgtcaaatg cccagccaag cgcatggccc
    57061 cggcaccagc gttggagccg cgctcctgcg ccttcggcgg gcccatgcaa caaaaattca
    57121 cgtaaccccg cgattgaacg catttgtgga tcaaacgaga gctgacgatg gataccacgg
    57181 accagacggc ggttctcttc cggagaaatc ccaccccgac catcactctc gatgagagcc
    57241 acgatccatt cgcgcagaaa atcgtgtgag gctgctgtgt tttctaggcc acgcaacggc
    57301 gccaacccgc tgggtgtgcc tctgtgaagt gccaaatatg ttcctcctgt ggcgcgaacc
    57361 agcaattcgc caccccggtc cttgtcaaag aacacgaccg tacctgcacg gtcgaccatg
    57421 ctctgttcga gcatggctag aacaaacatc atgagcgtcg tcttacccct cccgataggc
    57481 ccgaatattg ccgtcatgcc aacatcgtgc tcatgcggga tatagtcgaa aggcgttccg
    57541 ccattggtac gaaatcgggc aatcgcgttg ccccagtggc ctgagctggc gccctctgga
    57601 aagttttcga aagagacaaa ccctgcgaaa ttgcgtgaag tgattgcgcc agggcgtgtg
    57661 cgccacttaa aattccccgg caattgggac caataggccg cttccatacc aataccttct
    57721 tggacaacca cggcacctgc atccgccatt cgtgtccgag cccgcgcgcc cctgtcccca
    57781 agactattga gatcgtctgc atagacgcaa aggctcaaat gatgtgagcc cataacgaat
    57841 tcgttgctcg caagtgcgtc ctcagcctcg gataatttgc cgatttgagt cacggcttta
    57901 tcgccggaac tcagcatctg gctcgatttg aggctaagtt tcgcgtgcgc ttgcgggcga
    57961 gtcaggaacg aaaaactctg cgtgagaaca agtggaaaat cgagggatag cagcgcgttg
    58021 agcatgcccg gccgtgtttt tgcagggtat tcgcgaaacg aatagatgga tccaacgtaa
    58081 ctgtcttttg gcgttctgat ctcgagtcct cgcttgccgc aaatgactct gtcggtataa
    58141 atcgaagcgc cgagtgagcc gctgacgacc ggaaccggtg tgaaccgacc agtcatgatc
    58201 aaccgtagcg cttcgccaat ttcggtgaag agcacaccct gcttctcgcg gatgccaaga
    58261 cgatgcaggc catacgcttt aagagagcca gcgacaacat gccaaagatc ttccatgttc
    58321 ctgatctggc ccgtgagatc gttttccctt tttccgctta gcttggtgaa cctcctcttt
    58381 accttcccta aagccgcctg tgggtagaca atcaacgtaa ggaagtgttc attgcggagg
    58441 agttggccgg agagcacgcg ctgttcaaaa gcttcgttca ggctagcggc gaaaacacta
    58501 cggaagtgtc gcggcgccga tgatggcacg tcggcatgac gtacgaggtg agcatatatt
    58561 gacacatgat catcagcgat attgcgcaac agcgtgttga acgcacgaca acgcgcattg
    58621 cgcatttcag tttcctcaag ctcgaatgca acgccatcaa ttctcgcaat ggtcatgatc
    58681 gatccgtctt caagaaggac gatatggtcg ctgaggtggc caatataagg gagatagatc
    58741 tcaccggatc tttcggtcgt tccactcgcg ccgagcatca caccattcct ctccctcgtg
    58801 ggggaaccct aattggattt gggctaacag tagcgccccc ccaaactgca ctatcaatgc
    58861 ttcttcccgc ggtccgcaaa aatagcagga cgacgctcgc cgcattgtag tctcgctcca
    58921 cgatgagccg ggctgcaaac cataacggca cgagaacgac ttcgtagagc gggttctgaa
    58981 cgataacgat gacaaagccg gcgaacatca tgaataaccc tgccaatgtc agtggcaccc
    59041 caagaaacaa tgcgggccgt gtggctgcga ggtaaagggt cgattcttcc aaacgatcag
    59101 ccatcaacta ccgccagtga gcgtttggcc gaggaagctc gccccaaaca tgataacaat
    59161 gccgccgacg acgccggcaa ccagcccaag cgaagcccgc ccgaacatcc aggagatccc
    59221 gatagcgaca atgccgagaa cagcgagtga ctggccgaac ggaccaagga taaacgtgca
    59281 tatattgtta accattgtgg cggggtcagt gccgccaccc gcagattgcg ctgcggcggg
    59341 tccggatgag gaaatgctcc atgcaattgc accgcacaag cttggggcgc agctcgatat
    59401 cacgcgcatc atcgcattcg agagcgagag gcgatttaga tgtaaacggt atctctcaaa
    59461 gcatcgcatc aatgcgcacc tccttagtat aagtcgaata agacttgatt gtcgtctgcg
    59521 gatttgccgt tgtcctggtg tggcggtggc ggagcgatta aaccgccagc gccatcctcc
    59581 tgcgagcggc gctgatatga cccccaaaca tcccacgtct cttcggattt tagcgcctcg
    59641 tgatcgtctt ttggaggctc gattaacgcg ggcaccagcg attgagcagc tgtttcaact
    59701 tttcgcacgt agccgtttgc aaaaccgccg atgaaattac cggtgttgta agcggagatc
    59761 gcccgacgaa gcgcaaattg cttctcgtca atcgtttcgc cgcctgcata acgacttttc
    59821 agcatgtttg cagcggcaga taatgatgtg cacgcctgga gcgcaccgtc aggtgtcaga
    59881 ccgagcatag aaaaatttcg agagtttatt tgcatgaggc caacatccag cgaatgccgt
    59941 gcatcgagac ggtgcctgac gacttgggtt gcttggctgt gatcttgcca gtgaagcgtt
    60001 tcgccggtcg tgttgtcatg aatcgctaaa ggatcaaagc gactctccac cttagctatc
    60061 gccgcaagcg tagatgtcgc aactgatggg gcacacttgc gagcaacatg gtcaaactca
    60121 gcagatgaga gtggcgtggc aaggctcgac gaacagaagg agaccatcaa ggcaagagaa
    60181 agcgaccccg atctcttaag cataccttat ctccttagct cgcaactaac accgcctctc
    60241 ccgttggaag aagtgcgttg ttttatgttg aagattatcg ggagggtcgg ttactcgaaa
    60301 attttcaatt gcttctttat gatttcaatt gaagcgagaa acctcgcccg gcgtcttgga
    60361 acgcaacatg gaccgagaac cgcgcatcca tgactaagca accggatcga cctattcagg
    60421 ccgcagttgg tcaggtcagg ctcagaacga aaatgctcgg cgaggttacg ctgtctgtaa
    60481 acccattcga tgaacgggaa gcttccttcc gattgctctt ggcaggaata ttggcccatg
    60541 cctgcttgcg ctttgcaaat gctcttatcg cgttggtatc atatgccttg tccgccagca
    60601 gaaacgcact ctaagcgatt atttgtaaaa atgtttcggt catgcggcgg tcatgggctt
    60661 gacccgctgt cagcgcaaga cggatcggtc aaccgtcggc atcgacaaca gcgtgaatct
    60721 tggtggtcaa accgccacgg gaacgtccca tacagccatc gtcttgatcc cgctgtttcc
    60781 cgtcgccgca tgttggtgga cgcggacaca ggaactgtca atcatgacga cattctatcg
    60841 aaagccttgg aaatcacact cagaatatga tcccagacgt ctgcctcacg ccatcgtaca
    60901 aagcgattgt agcaggttgt acaggaaccg tatcgatcag gaacgtctgc ccagggcggg
    60961 cccgtccgga agcgccacaa gatgacattg atcacccgcg tcaacgcgcg gcacgcgacg
    61021 cggcttattt gggaacaaag gactgaacaa cagtccattc gaaatcggtg acatcaaagc
    61081 ggggacgggt tatcagtggc ctccaagtca agcctcaatg aatcaaaatc agaccgattt
    61141 gcaaacctga tttatgagtg tgcggcctaa atgatgaaat cgtccttcta gatcgcctcc
    61201 gtggtgtagc aacacctcgc agtatcgccg tgctgacctt ggccagggaa ttgactggca
    61261 agggtgcttt cacatgaccg ctcttttggc cgcgatagat gatttcgttg ctgctttggg
    61321 cacgtagaag gagagaagtc atatcggaga aattcctcct ggcgcgagag cctgctctat
    61381 cgcgacggca tcccactgtc gggaacagac cggatcattc acgaggcgaa agtcgtcaac
    61441 acatgcgtta taggcatctt cccttgaagg atgatcttgt tgctgccaat ctggaggtgc
    61501 ggcagccgca ggcagatgcg atctcagcgc aacttgcggc aaaacatctc actcacctga
    61561 aaaccactag cgagtctcgc gatcagacga aggcctttta cttaacgaca caatatccga
    61621 tgtctgcatc acaggcgtcg ctatcccagt caatactaaa gcggtgcagg aactaaagat
    61681 tactgatgac ttaggcgtgc cacgaggcct gagacgacgc gcgtagacag ttttttgaaa
    61741 tcattatcaa agtgatggcc tccgctgaag cctatcacct ctgcgccggt ctgtcggaga
    61801 gatgggcaag cattattacg gtcttcgcgc ccgtacatgc attggacgat tgcagggtca
    61861 atggatctga gatcatccag aggattgccg cccttacctt ccgtttcgag ttggagccag
    61921 cccctaaatg agacgacata gtcgacttga tgtgacaatg ccaagagaga gatttgctta
    61981 acccgatttt tttgctcaag cgtaagccta ttgaagcttg ccggcatgac gtccgcgccg
    62041 aaagaatatc ctacaagtaa aacattctgc acaccgaaat gcttggtgta gacatcgatt
    62101 atgtgaccaa gatccttagc agtttcgctt ggggaccgct ccgaccagaa ataccgaagt
    62161 gaactgacgc caatgacagg aatcccttcc gtctgcagat aggtaccatc gatagatctg
    62221 ctgcctcgcg cgtttcggtg atgacggtga aaacctctga cacatgcagc tcccggagac
    62281 ggtcacagct tgtctgtaag cggatgccgg gagcagacaa gcccgtcagg gcgcgtcagc
    62341 gggtgttggc gggtgtcggg gcgcagccat gacccagtca cgtagcgata gcggagtgta
    62401 tactggctta actatgcggc atcagagcag attgtactga gagtgcacca tatgcggtgt
    62461 gaaataccgc acagatgcgt aaggagaaaa taccgcatca ggcgcctctt ccgcttcctc
    62521 gctcactgac tcgctgcgct cggtcgttcg gctgcggcga gcggtatcag ctcactcaaa
    62581 ggcggtaata cggttatcca cagaatcagg ggataacgca ggaaagaaca tgtgagcaaa
    62641 aggccagcaa aaggccagga accgtaaaaa ggccgcgttg ctggcgtttt tccataggct
    62701 ccgcccccct gacgagcatc acaaaaatcg acgctcaagt cagaggtggc gaaacccgac
    62761 aggactataa agataccagg cgtttccccc tggaagctcc ctcgtgcgct ctcctgttcc
    62821 gaccctgccg cttaccggat acctgtccgc ctttctccct tcgggaagcg tggcgctttc
    62881 tcatagctca cgctgtaggt atctcagttc ggtgtaggtc gttcgctcca agctgggctg
    62941 tgtgcacgaa ccccccgttc agcccgaccg ctgcgcctta tccggtaact atcgtcttga
    63001 gtccaacccg gtaagacacg acttatcgcc actggcagca gccactggta acaggattag
    63061 cagagcgagg tatgtaggcg gtgctacaga gttcttgaag tggtggccta actacggcta
    63121 cactagaagg acagtatttg gtatctgcgc tctgctgaag ccagttacct tcggaaaaag
    63181 agttggtagc tcttgatccg gcaaacaaac caccgctggt agcggtggtt tttttgtttg
    63241 caagcagcag attacgcgca gaaaaaaagg atctcaagaa gatcctttga tcttttctac
    63301 ggggtctgac gctcagtgga acgaaaactc acgttaaggg attttggtca tgagattatc
    63361 aaaaaggatc ttcacctaga tccttttaaa ttaaaaatga agttttaaat caatctaaag
    63421 tatatatgag taaacttggt ctgacagtta ccaatgctta atcagtgagg cacctatctc
    63481 agcgatctgt ctatttcgtt catccatagt tgcctgactc cccgtcgtgt agataactac
    63541 gatacgggag ggcttaccat ctggccccag tgctgcaatg ataccgcgag acccacgctc
    63601 accggctcca gatttatcag caataaacca gccagccgga agggccgagc gcagaagtgg
    63661 tcctgcaact ttatccgcct ccatccagtc tattaattgt tgccgggaag ctagagtaag
    63721 tagttcgcca gttaatagtt tgcgcaacgt tgttgccatt gctgcagggg gggggggggg
    63781 gggggacttc cattgttcat tccacggaca aaaacagaga aaggaaacga cagaggccaa
    63841 aaagcctcgc tttcagcacc tgtcgtttcc tttcttttca gagggtattt taaataaaaa
    63901 cattaagtta tgacgaagaa gaacggaaac gccttaaacc ggaaaatttt cataaatagc
    63961 gaaaacccgc gaggtcgccg ccccgtaacc tgtcggatca ccggaaagga cccgtaaagt
    64021 gataatgatt atcatctaca tatcacaacg tgcgtggagg ccatcaaacc acgtcaaata
    64081 atcaattatg acgcaggtat cgtattaatt gatctgcatc aacttaacgt aaaaacaact
    64141 tcagacaata caaatcagcg acactgaata cggggcaacc tcatgtcccc cccccccccc
    64201 cccctgcagg catcgtggtg tcacgctcgt cgtttggtat ggcttcattc agctccggtt
    64261 cccaacgatc aaggcgagtt acatgatccc ccatgttgtg caaaaaagcg gttagctcct
    64321 tcggtcctcc gatcgttgtc agaagtaagt tggccgcagt gttatcactc atggttatgg
    64381 cagcactgca taattctctt actgtcatgc catccgtaag atgcttttct gtgactggtg
    64441 agtactcaac caagtcattc tgagaatagt gtatgcggcg accgagttgc tcttgcccgg
    64501 cgtcaacacg ggataatacc gcgccacata gcagaacttt aaaagtgctc atcattggaa
    64561 aacgttcttc ggggcgaaaa ctctcaagga tcttaccgct gttgagatcc agttcgatgt
    64621 aacccactcg tgcacccaac tgatcttcag catcttttac tttcaccagc gtttctgggt
    64681 gagcaaaaac aggaaggcaa aatgccgcaa aaaagggaat aagggcgaca cggaaatgtt
    64741 gaatactcat actcttcctt tttcaatatt attgaagcat ttatcagggt tattgtctca
    64801 tgagcggata catatttgaa tgtatttaga aaaataaaca aataggggtt ccgcgcacat
    64861 ttccccgaaa agtgccacct gacgtctaag aaaccattat tatcatgaca ttaacctata
    64921 aaaataggcg tatcacgagg ccctttcgtc ttcaagaatt ggtcgacgat cttgctgcgt
    64981 tcggatattt tcgtggagtt cccgccacag acccggattg aaggcgagat ccagcaactc
    65041 gcgccagatc atcctgtgac ggaactttgg cgcgtgatga ctggccagga cgtcggccga
    65101 aagagcgaca agcagatcac gcttttcgac agcgtcggat ttgcgatcga ggatttttcg
    65161 gcgctgcgct acgtccgcga ccgcgttgag ggatcaagcc acagcagccc actcgacctt
    65221 ctagccgacc cagacgagcc aagggatctt tttggaatgc tgctccgtcg tcaggctttc
    65281 cgacgtttgg gtggttgaac agaagtcatt atcgcacgga atgccaagca ctcccgaggg
    65341 gaaccctgtg gttggcatgc acatacaaat ggacgaacgg ataaaccttt tcacgccctt
    65401 ttaaatatcc gattattcta ataaacgctc ttttctctta g
//
